# Supplementary material for: A nested compartmental model to assess the efficacy of paratuberculosis control measures on U.S. dairy farms
Source: PLoS One. 2018 Oct 2;13(10):e0203190. doi: 10.1371/journal.pone.0203190 (PMC6168138; doi:10.1371/journal.pone.0203190)
Supplement: S4 Appendix — (XLSX) [file pone.0203190.s007.xlsx]

## Sheet: Farm 1a
dairy	uniqueid	record_date	year	month	modelstate	pentype	lact
farm1a	1	2011-07-11	2011	July	i10	JE & HO, Breeding, 1st lact, high producing	10
farm1a	1	2011-11-04	2011	November	i13	JE and HO, 2nd lact and >, close ups	10
farm1a	1	2011-10-21	2011	October	i12	Far Offs	10
farm1a	1	2011-06-03	2011	June	i10	JE & HO, Breeding, 1st lact, high producing	10
farm1a	1	2011-12-23	2011	December	i8	JE, first lactation, breeding, high production	11
farm1a	1	2011-06-24	2011	June	i10	JE & HO, Breeding, 1st lact, high producing	10
farm1a	1	2011-10-14	2011	October	i12	Far Offs	10
farm1a	1	2011-10-12	2011	October	i12	Far Offs	10
farm1a	1	2011-07-01	2011	July	i10	JE & HO, Breeding, 1st lact, high producing	10
farm1a	1	2011-10-28	2011	October	i13	JE and HO, 2nd lact and >, close ups	10
farm1a	12	2011-07-01	2011	July	i11	HO, medium milk production, pregnant	3
farm1a	12	2011-10-14	2011	October	i8	JE, high prod, ?, pregnant	3
farm1a	12	2011-02-10	2011	February	i10	HO, high production pen	3
farm1a	12	2011-03-25	2011	March	i10	HO, high production pen	3
farm1a	12	2011-05-20	2011	May	i10	JE, high milk production, breeding	3
farm1a	12	2011-03-18	2011	March	i10	HO, high production pen	3
farm1a	12	2011-06-24	2011	June	i11	HO, medium milk production, pregnant	3
farm1a	12	2011-01-21	2011	January	i10	HO, high production pen	3
farm1a	12	2011-03-04	2011	March	i10	HO, high production pen	3
farm1a	12	2011-07-11	2011	July	i11	HO, medium milk production, pregnant	3
farm1a	12	2011-10-28	2011	October	i8	JE, high prod, ?, pregnant	3
farm1a	12	2011-11-04	2011	November	i8	JE, high prod, ?, pregnant	3
farm1a	12	2011-12-23	2011	December	i7	Fresh >2 dim, JE and HO	4
farm1a	12	2011-03-15	2011	March	i10	HO, high production pen	3
farm1a	12	2011-03-11	2011	March	i10	HO, high production pen	3
farm1a	12	2011-02-04	2011	February	i10	HO, high production pen	3
farm1a	12	2011-03-01	2011	March	i10	HO, high production pen	3
farm1a	12	2011-06-03	2011	June	i10	JE, high milk production, breeding	3
farm1a	12	2011-02-11	2011	February	i10	HO, high production pen	3
farm1a	12	2011-04-01	2011	April	i10	HO, high production pen	3
farm1a	12	2011-10-21	2011	October	i8	JE, high prod, ?, pregnant	3
farm1a	12	2011-01-28	2011	January	i10	HO, high production pen	3
farm1a	12	2011-02-18	2011	February	i10	HO, high production pen	3
farm1a	12	2011-01-14	2011	January	i10	HO, high production pen	3
farm1a	12	2011-05-09	2011	May	i10	JE, high milk production, breeding	3
farm1a	12	2011-04-29	2011	April	i10	JE, high milk production, breeding	3
farm1a	12	2011-02-22	2011	February	i10	HO, high production pen	3
farm1a	12	2011-04-18	2011	April	i10	JE, high milk production, breeding	3
farm1a	12	2011-10-12	2011	October	i8	JE, high prod, ?, pregnant	3
farm1a	12	2011-03-08	2011	March	i10	HO, high production pen	3
farm1a	12	2011-03-22	2011	March	i10	HO, high production pen	3
farm1a	12	2011-03-28	2011	March	i10	HO, high production pen	3
farm1a	12	2011-05-13	2011	May	i10	JE, high milk production, breeding	3
farm1a	13	2011-04-01	2011	April	i10	JE & HO, Breeding, 1st lact, high producing	1
farm1a	13	2011-04-18	2011	April	i10	JE & HO, Breeding, 1st lact, high producing	1
farm1a	14	2011-04-01	2011	April	i10	JE & HO, Breeding, 1st lact, high producing	1
farm1a	14	2011-04-18	2011	April	i10	JE & HO, Breeding, 1st lact, high producing	1
farm1a	15	2011-04-01	2011	April	i10	JE & HO, Breeding, 1st lact, high producing	1
farm1a	15	2011-04-18	2011	April	i10	JE & HO, Breeding, 1st lact, high producing	1
farm1a	16	2011-05-13	2011	May	i10	JE & HO, Breeding, 1st lact, high producing	2
farm1a	16	2011-12-23	2011	December	i8	JE, high prod, ?, pregnant	2
farm1a	16	2011-10-28	2011	October	i11	JE, late lact, pregnant	2
farm1a	16	2011-06-24	2011	June	i10	JE & HO, Breeding, 1st lact, high producing	2
farm1a	16	2011-05-20	2011	May	i10	JE & HO, Breeding, 1st lact, high producing	2
farm1a	16	2011-05-09	2011	May	i10	JE & HO, Breeding, 1st lact, high producing	2
farm1a	16	2011-06-03	2011	June	i10	JE & HO, Breeding, 1st lact, high producing	2
farm1a	16	2011-10-21	2011	October	i11	JE, late lact, pregnant	2
farm1a	16	2011-07-01	2011	July	i10	JE & HO, Breeding, 1st lact, high producing	2
farm1a	16	2011-10-12	2011	October	i10	JE & HO, Breeding, 1st lact, high producing	2
farm1a	16	2011-10-14	2011	October	i10	JE & HO, Breeding, 1st lact, high producing	2
farm1a	16	2011-11-04	2011	November	i11	JE, late lact, pregnant	2
farm1a	16	2011-07-11	2011	July	i10	JE & HO, Breeding, 1st lact, high producing	2
farm1a	18	2011-04-01	2011	April	i10	JE & HO, Breeding, 1st lact, high producing	1
farm1a	18	2011-04-18	2011	April	i10	JE & HO, Breeding, 1st lact, high producing	1
farm1a	19	2011-04-18	2011	April	i10	JE & HO, Breeding, 1st lact, high producing	1
farm1a	19	2011-04-01	2011	April	i10	JE & HO, Breeding, 1st lact, high producing	1
farm1a	21	2011-04-18	2011	April	i10	JE & HO, Breeding, 1st lact, high producing	1
farm1a	21	2011-04-01	2011	April	i10	JE & HO, Breeding, 1st lact, high producing	1
farm1a	22	2011-12-23	2011	December	i3	3-4 TBRD, heifers, clean up bull	0
farm1a	23	2011-12-23	2011	December	i10	JE & HO, Breeding, 1st lact, high producing	1
farm1a	24	2011-12-23	2011	December	i8	JE, first lactation, breeding, high production	1
farm1a	25	2011-12-23	2011	December	i3	3-4 TBRD, heifers, clean up bull	0
farm1a	26	2011-12-23	2011	December	i7	JE and HO, fresh heifers	1
farm1a	27	2011-12-23	2011	December	i7	JE and HO, fresh heifers	1
farm1a	28	2011-12-23	2011	December	i3	3-4 TBRD, heifers, clean up bull	0
farm1a	29	2011-12-23	2011	December	i10	JE & HO, Breeding, 1st lact, high producing	1
farm1a	30	2011-12-23	2011	December	i3	3-4 TBRD, heifers, clean up bull	0
farm1a	31	2011-12-23	2011	December	i3	3-4 TBRD, heifers, clean up bull	0
farm1a	32	2011-12-23	2011	December	i3	3-4 TBRD, heifers, clean up bull	0
farm1a	33	2011-12-23	2011	December	i3	3-4 TBRD, heifers, clean up bull	0
farm1a	34	2011-04-18	2011	April	i10	JE & HO, Breeding, 1st lact, high producing	1
farm1a	34	2011-04-01	2011	April	i10	JE & HO, Breeding, 1st lact, high producing	1
farm1a	35	2011-12-23	2011	December	i7	JE and HO, fresh heifers	1
farm1a	36	2011-12-23	2011	December	i12	Far Offs	0
farm1a	37	2011-12-23	2011	December	i12	Far Offs	0
farm1a	38	2011-12-23	2011	December	i3	3-4 TBRD, heifers, clean up bull	0
farm1a	39	2011-12-23	2011	December	i3	3-4 TBRD, heifers, clean up bull	0
farm1a	40	2011-12-23	2011	December	i3	3-4 TBRD, heifers, clean up bull	0
farm1a	41	2011-04-18	2011	April	i10	JE & HO, Breeding, 1st lact, high producing	1
farm1a	41	2011-04-01	2011	April	i10	JE & HO, Breeding, 1st lact, high producing	1
farm1a	42	2011-12-23	2011	December	i3	3-4 TBRD, heifers, clean up bull	0
farm1a	43	2011-12-23	2011	December	i3	3-4 TBRD, heifers, clean up bull	0
farm1a	44	2011-12-23	2011	December	i3	3-4 TBRD, heifers, clean up bull	0
farm1a	45	2011-12-23	2011	December	i3	3-4 TBRD, heifers, clean up bull	0
farm1a	46	2011-12-23	2011	December	i3	3-4 TBRD, heifers, clean up bull	0
farm1a	47	2011-12-23	2011	December	i3	3-4 TBRD, heifers, clean up bull	0
farm1a	48	2011-12-23	2011	December	i12	Far Offs	0
farm1a	49	2011-12-23	2011	December	i3	3-4 TBRD, heifers, clean up bull	0
farm1a	50	2011-04-01	2011	April	i10	JE & HO, Breeding, 1st lact, high producing	1
farm1a	50	2011-04-18	2011	April	i10	JE & HO, Breeding, 1st lact, high producing	1
farm1a	51	2011-12-23	2011	December	i3	3-4 TBRD, heifers, clean up bull	0
farm1a	52	2011-12-23	2011	December	i3	Breeding heifers, JE and HO	0
farm1a	53	2011-12-23	2011	December	i3	3-4 TBRD, heifers, clean up bull	0
farm1a	54	2011-12-23	2011	December	i3	3-4 TBRD, heifers, clean up bull	0
farm1a	55	2011-04-01	2011	April	i10	JE & HO, Breeding, 1st lact, high producing	1
farm1a	55	2011-04-18	2011	April	i10	JE & HO, Breeding, 1st lact, high producing	1
farm1a	56	2011-12-23	2011	December	i3	3-4 TBRD, heifers, clean up bull	0
farm1a	57	2011-12-23	2011	December	i3	Breeding heifers, JE and HO	0
farm1a	58	2011-12-23	2011	December	i3	3-4 TBRD, heifers, clean up bull	0
farm1a	59	2011-12-23	2011	December	i3	Breeding heifers, JE and HO	0
farm1a	60	2011-12-23	2011	December	i3	3-4 TBRD, heifers, clean up bull	0
farm1a	61	2011-12-23	2011	December	i3	3-4 TBRD, heifers, clean up bull	0
farm1a	62	2011-04-01	2011	April	i10	JE & HO, Breeding, 1st lact, high producing	1
farm1a	62	2011-04-18	2011	April	i10	JE & HO, Breeding, 1st lact, high producing	1
farm1a	63	2011-12-23	2011	December	i3	Breeding heifers, JE and HO	0
farm1a	64	2011-12-23	2011	December	i3	Breeding heifers, JE and HO	0
farm1a	65	2011-12-23	2011	December	i3	Breeding heifers, JE and HO	0
farm1a	66	2011-12-23	2011	December	i3	3-4 TBRD, heifers, clean up bull	0
farm1a	67	2011-12-23	2011	December	i3	Breeding heifers, JE and HO	0
farm1a	68	2011-12-23	2011	December	i3	Breeding heifers, JE and HO	0
farm1a	69	2011-12-23	2011	December	i3	Breeding heifers, JE and HO	0
farm1a	70	2011-04-18	2011	April	i10	JE & HO, Breeding, 1st lact, high producing	1
farm1a	70	2011-04-01	2011	April	i10	JE & HO, Breeding, 1st lact, high producing	1
farm1a	71	2011-12-23	2011	December	i3	Breeding heifers, JE and HO	0
farm1a	72	2011-12-23	2011	December	i3	3-4 TBRD, heifers, clean up bull	0
farm1a	73	2011-12-23	2011	December	i3	Breeding heifers, JE and HO	0
farm1a	74	2011-12-23	2011	December	i3	3-4 TBRD, heifers, clean up bull	0
farm1a	75	2011-04-18	2011	April	i10	JE & HO, Breeding, 1st lact, high producing	1
farm1a	75	2011-04-01	2011	April	i10	JE & HO, Breeding, 1st lact, high producing	1
farm1a	76	2011-12-23	2011	December	i3	3-4 TBRD, heifers, clean up bull	0
farm1a	77	2011-12-23	2011	December	i3	Breeding heifers, JE and HO	0
farm1a	78	2011-12-23	2011	December	i3	3-4 TBRD, heifers, clean up bull	0
farm1a	79	2011-04-01	2011	April	i10	JE & HO, Breeding, 1st lact, high producing	1
farm1a	79	2011-04-18	2011	April	i10	JE & HO, Breeding, 1st lact, high producing	1
farm1a	80	2011-12-23	2011	December	i3	Breeding heifers, JE and HO	0
farm1a	81	2011-12-23	2011	December	i3	Breeding heifers, JE and HO	0
farm1a	82	2011-12-23	2011	December	i3	Breeding heifers, JE and HO	0
farm1a	83	2011-12-23	2011	December	i3	Breeding heifers, JE and HO	0
farm1a	84	2011-12-23	2011	December	i3	Breeding heifers, JE and HO	0
farm1a	85	2011-12-23	2011	December	i3	Breeding heifers, JE and HO	0
farm1a	86	2011-12-23	2011	December	i3	3-4 TBRD, heifers, clean up bull	0
farm1a	87	2011-12-23	2011	December	i2	Pre breeding, 7 to 10 months	0
farm1a	88	2011-12-23	2011	December	i2	Pre breeding, 7 to 10 months	0
farm1a	89	2011-12-23	2011	December	i2	Pre breeding, 7 to 10 months	0
farm1a	90	2011-04-18	2011	April	i10	JE & HO, Breeding, 1st lact, high producing	1
farm1a	90	2011-04-01	2011	April	i10	JE & HO, Breeding, 1st lact, high producing	1
farm1a	91	2011-12-23	2011	December	i2	Pre breeding, 7 to 10 months	0
farm1a	92	2011-12-23	2011	December	i2	Pre breeding, 7 to 10 months	0
farm1a	93	2011-12-23	2011	December	i2	Pre breeding, 7 to 10 months	0
farm1a	94	2011-12-23	2011	December	i2	Pre breeding, 7 to 10 months	0
farm1a	95	2011-12-23	2011	December	i2	Pre breeding, 7 to 10 months	0
farm1a	96	2011-12-23	2011	December	i2	Pre breeding, 7 to 10 months	0
farm1a	97	2011-12-23	2011	December	i2	Pre breeding, 7 to 10 months	0
farm1a	98	2011-12-23	2011	December	i2	Pre breeding, 7 to 10 months	0
farm1a	99	2011-12-23	2011	December	i2	Pre breeding, 7 to 10 months	0
farm1a	100	2011-12-23	2011	December	i2	Pre breeding, 7 to 10 months	0
farm1a	101	2011-12-23	2011	December	i2	Pre breeding, 7 to 10 months	0
farm1a	102	2011-12-23	2011	December	i2	Pre breeding, 7 to 10 months	0
farm1a	103	2011-12-23	2011	December	i2	Pre breeding, 7 to 10 months	0
farm1a	104	2011-12-23	2011	December	i2	Pre breeding, 7 to 10 months	0
farm1a	105	2011-04-01	2011	April	i10	JE & HO, Breeding, 1st lact, high producing	1
farm1a	105	2011-04-18	2011	April	i10	JE & HO, Breeding, 1st lact, high producing	1
farm1a	106	2011-12-23	2011	December	i2	Pre breeding, 7 to 10 months	0
farm1a	107	2011-12-23	2011	December	i2	Pre breeding, 7 to 10 months	0
farm1a	108	2011-12-23	2011	December	i2	Pre breeding, 7 to 10 months	0
farm1a	109	2011-04-18	2011	April	i10	JE & HO, Breeding, 1st lact, high producing	1
farm1a	109	2011-04-01	2011	April	i10	JE & HO, Breeding, 1st lact, high producing	1
farm1a	110	2011-12-23	2011	December	i2	Pre breeding, 7 to 10 months	0
farm1a	111	2011-12-23	2011	December	i2	Pre breeding, 7 to 10 months	0
farm1a	112	2011-12-23	2011	December	i2	Pre breeding, 7 to 10 months	0
farm1a	113	2011-04-18	2011	April	i10	JE & HO, Breeding, 1st lact, high producing	1
farm1a	113	2011-04-01	2011	April	i10	JE & HO, Breeding, 1st lact, high producing	1
farm1a	114	2011-12-23	2011	December	i2	Pre breeding, 7 to 10 months	0
farm1a	115	2011-04-18	2011	April	i10	JE & HO, Breeding, 1st lact, high producing	1
farm1a	115	2011-04-01	2011	April	i10	JE & HO, Breeding, 1st lact, high producing	1
farm1a	116	2011-12-23	2011	December	i2	Pre breeding, 7 to 10 months	0
farm1a	117	2011-12-23	2011	December	i2	Pre breeding, 7 to 10 months	0
farm1a	118	2011-12-23	2011	December	i2	Pre breeding, 7 to 10 months	0
farm1a	119	2011-04-01	2011	April	i10	JE & HO, Breeding, 1st lact, high producing	1
farm1a	119	2011-04-18	2011	April	i10	JE & HO, Breeding, 1st lact, high producing	1
farm1a	120	2011-12-23	2011	December	i2	Pre breeding, 7 to 10 months	0
farm1a	121	2011-12-23	2011	December	i2	Pre breeding, 7 to 10 months	0
farm1a	122	2011-12-23	2011	December	i2	Pre breeding, 7 to 10 months	0
farm1a	123	2011-12-23	2011	December	i2	Pre breeding, 7 to 10 months	0
farm1a	124	2011-12-23	2011	December	i2	Pre breeding, 7 to 10 months	0
farm1a	125	2011-12-23	2011	December	i2	Pre breeding, 7 to 10 months	0
farm1a	126	2011-12-23	2011	December	i2	Pre breeding, 7 to 10 months	0
farm1a	127	2011-12-23	2011	December	i2	Pre breeding, 7 to 10 months	0
farm1a	128	2011-12-23	2011	December	i2	Pre breeding, 7 to 10 months	0
farm1a	129	2011-04-01	2011	April	i10	JE & HO, Breeding, 1st lact, high producing	1
farm1a	129	2011-04-18	2011	April	i10	JE & HO, Breeding, 1st lact, high producing	1
farm1a	130	2011-12-23	2011	December	i2	Pre breeding, 7 to 10 months	0
farm1a	131	2011-12-23	2011	December	i2	Pre breeding, 7 to 10 months	0
farm1a	132	2011-12-23	2011	December	i2	Pre breeding, 7 to 10 months	0
farm1a	133	2011-12-23	2011	December	i2	Pre breeding, 7 to 10 months	0
farm1a	134	2011-04-01	2011	April	i10	JE & HO, Breeding, 1st lact, high producing	1
farm1a	134	2011-04-18	2011	April	i10	JE & HO, Breeding, 1st lact, high producing	1
farm1a	135	2011-12-23	2011	December	i2	Pre breeding, 7 to 10 months	0
farm1a	136	2011-12-23	2011	December	i2	Pre breeding, 7 to 10 months	0
farm1a	137	2011-12-23	2011	December	i2	Pre breeding, 7 to 10 months	0
farm1a	141	2011-12-23	2011	December	i3	3-4 TBRD, heifers, clean up bull	0
farm1a	144	2011-12-23	2011	December	i8	JE, first lactation, breeding, high production	1
farm1a	146	2011-04-01	2011	April	i10	JE & HO, Breeding, 1st lact, high producing	1
farm1a	146	2011-04-18	2011	April	i10	JE & HO, Breeding, 1st lact, high producing	1
farm1a	147	2011-12-23	2011	December	i5	JE and HO, springers, close up heifers	0
farm1a	151	2011-12-23	2011	December	i7	JE and HO, fresh heifers	1
farm1a	152	2011-12-23	2011	December	i3	3-4 TBRD, heifers, clean up bull	0
farm1a	154	2011-12-23	2011	December	i3	3-4 TBRD, heifers, clean up bull	0
farm1a	156	2011-12-23	2011	December	i3	3-4 TBRD, heifers, clean up bull	0
farm1a	158	2011-12-23	2011	December	i3	3-4 TBRD, heifers, clean up bull	0
farm1a	161	2011-12-23	2011	December	i3	3-4 TBRD, heifers, clean up bull	0
farm1a	163	2011-12-23	2011	December	i3	3-4 TBRD, heifers, clean up bull	0
farm1a	164	2011-04-18	2011	April	i10	JE & HO, Breeding, 1st lact, high producing	1
farm1a	164	2011-04-01	2011	April	i10	JE & HO, Breeding, 1st lact, high producing	1
farm1a	165	2011-04-01	2011	April	i10	JE & HO, Breeding, 1st lact, high producing	1
farm1a	165	2011-04-18	2011	April	i10	JE & HO, Breeding, 1st lact, high producing	1
farm1a	170	2011-04-01	2011	April	i10	JE & HO, Breeding, 1st lact, high producing	1
farm1a	170	2011-04-18	2011	April	i10	JE & HO, Breeding, 1st lact, high producing	1
farm1a	172	2011-12-23	2011	December	i3	3-4 TBRD, heifers, clean up bull	0
farm1a	173	2011-04-01	2011	April	i10	JE & HO, Breeding, 1st lact, high producing	1
farm1a	173	2011-04-18	2011	April	i10	JE & HO, Breeding, 1st lact, high producing	1
farm1a	181	2011-04-18	2011	April	i10	JE & HO, Breeding, 1st lact, high producing	1
farm1a	181	2011-04-01	2011	April	i10	JE & HO, Breeding, 1st lact, high producing	1
farm1a	184	2011-11-04	2011	November	i8	JE, first lactation, breeding, high production	1
farm1a	184	2011-10-12	2011	October	i8	JE, first lactation, breeding, high production	1
farm1a	184	2011-10-28	2011	October	i8	JE, first lactation, breeding, high production	1
farm1a	184	2011-10-14	2011	October	i8	JE, first lactation, breeding, high production	1
farm1a	184	2011-12-23	2011	December	i8	JE, first lactation, breeding, high production	1
farm1a	184	2011-10-21	2011	October	i8	JE, first lactation, breeding, high production	1
farm1a	204	2011-04-01	2011	April	i10	JE & HO, Breeding, 1st lact, high producing	1
farm1a	204	2011-04-18	2011	April	i10	JE & HO, Breeding, 1st lact, high producing	1
farm1a	206	2011-04-18	2011	April	i10	JE & HO, Breeding, 1st lact, high producing	1
farm1a	206	2011-04-01	2011	April	i10	JE & HO, Breeding, 1st lact, high producing	1
farm1a	208	2011-04-18	2011	April	i10	JE & HO, Breeding, 1st lact, high producing	1
farm1a	208	2011-04-01	2011	April	i10	JE & HO, Breeding, 1st lact, high producing	1
farm1a	210	2011-04-01	2011	April	i10	JE & HO, Breeding, 1st lact, high producing	1
farm1a	210	2011-04-18	2011	April	i10	JE & HO, Breeding, 1st lact, high producing	1
farm1a	218	2011-04-18	2011	April	i10	JE & HO, Breeding, 1st lact, high producing	1
farm1a	218	2011-04-01	2011	April	i10	JE & HO, Breeding, 1st lact, high producing	1
farm1a	227	2011-04-01	2011	April	i10	JE & HO, Breeding, 1st lact, high producing	1
farm1a	227	2011-04-18	2011	April	i10	JE & HO, Breeding, 1st lact, high producing	1
farm1a	238	2011-12-23	2011	December	i8	JE, first lactation, breeding, high production	1
farm1a	239	2011-12-23	2011	December	i10	JE & HO, Breeding, 1st lact, high producing	1
farm1a	247	2011-04-01	2011	April	i10	JE & HO, Breeding, 1st lact, high producing	1
farm1a	248	2011-04-01	2011	April	i10	JE & HO, Breeding, 1st lact, high producing	1
farm1a	250	2011-11-04	2011	November	i10	JE & HO, Breeding, 1st lact, high producing	1
farm1a	250	2011-12-23	2011	December	i10	JE & HO, Breeding, 1st lact, high producing	1
farm1a	251	2011-04-01	2011	April	i10	JE & HO, Breeding, 1st lact, high producing	1
farm1a	251	2011-04-18	2011	April	i10	JE & HO, Breeding, 1st lact, high producing	1
farm1a	252	2011-01-07	2011	January	i12	Far Offs	3
farm1a	252	2011-01-21	2011	January	i12	Far Offs	3
farm1a	252	2011-01-28	2011	January	i13	JE and HO, 2nd lact and >, close ups	3
farm1a	252	2011-02-04	2011	February	i13	JE and HO, 2nd lact and >, close ups	3
farm1a	252	2011-02-10	2011	February	i13	JE and HO, 2nd lact and >, close ups	3
farm1a	252	2011-03-11	2011	March	i7	Fresh >2 dim, JE and HO	4
farm1a	252	2011-02-18	2011	February	i13	JE and HO, 2nd lact and >, close ups	3
farm1a	252	2011-01-14	2011	January	i12	Far Offs	3
farm1a	252	2011-03-08	2011	March	i7	Fresh >2 dim, JE and HO	4
farm1a	252	2011-03-04	2011	March	i7	Fresh >2 dim, JE and HO	4
farm1a	252	2011-02-11	2011	February	i13	JE and HO, 2nd lact and >, close ups	3
farm1a	252	2011-03-01	2011	March	i7	Fresh >2 dim, JE and HO	4
farm1a	252	2011-02-22	2011	February	i7	Fresh >2 dim, JE and HO	4
farm1a	253	2011-03-15	2011	March	i10	HO, high production pen	4
farm1a	253	2011-03-18	2011	March	i10	HO, high production pen	4
farm1a	253	2011-03-11	2011	March	i10	HO, high production pen	4
farm1a	253	2011-02-10	2011	February	i13	JE and HO, 2nd lact and >, close ups	3
farm1a	253	2011-06-24	2011	June	i10	HO, high production pen	4
farm1a	253	2011-01-28	2011	January	i13	JE and HO, 2nd lact and >, close ups	3
farm1a	253	2011-04-01	2011	April	i10	HO, high production pen	4
farm1a	253	2011-02-22	2011	February	i7	Fresh >2 dim, JE and HO	4
farm1a	253	2011-01-21	2011	January	i13	JE and HO, 2nd lact and >, close ups	3
farm1a	253	2011-03-04	2011	March	i7	Fresh >2 dim, JE and HO	4
farm1a	253	2011-03-08	2011	March	i7	Fresh >2 dim, JE and HO	4
farm1a	253	2011-05-09	2011	May	i10	HO, high production pen	4
farm1a	253	2011-03-25	2011	March	i10	HO, high production pen	4
farm1a	253	2011-01-07	2011	January	i8	JE, high prod, ?, pregnant	3
farm1a	253	2011-03-28	2011	March	i10	HO, high production pen	4
farm1a	253	2011-01-14	2011	January	i8	JE, high prod, ?, pregnant	3
farm1a	253	2011-04-29	2011	April	i10	HO, high production pen	4
farm1a	253	2011-03-01	2011	March	i7	Fresh >2 dim, JE and HO	4
farm1a	253	2011-05-20	2011	May	i10	HO, high production pen	4
farm1a	253	2011-02-04	2011	February	i13	JE and HO, 2nd lact and >, close ups	3
farm1a	253	2011-07-11	2011	July	i10	HO, high production pen	4
farm1a	253	2011-02-18	2011	February	i7	Hospital pen	4
farm1a	253	2011-03-22	2011	March	i10	HO, high production pen	4
farm1a	253	2011-05-13	2011	May	i10	HO, high production pen	4
farm1a	253	2011-02-11	2011	February	i13	JE and HO, 2nd lact and >, close ups	3
farm1a	253	2011-04-18	2011	April	i10	HO, high production pen	4
farm1a	253	2011-06-03	2011	June	i10	HO, high production pen	4
farm1a	253	2011-07-01	2011	July	i10	HO, high production pen	4
farm1a	254	2011-04-01	2011	April	i10	JE & HO, Breeding, 1st lact, high producing	1
farm1a	254	2011-04-18	2011	April	i10	JE & HO, Breeding, 1st lact, high producing	1
farm1a	255	2011-04-18	2011	April	i10	JE & HO, Breeding, 1st lact, high producing	1
farm1a	255	2011-04-01	2011	April	i10	JE & HO, Breeding, 1st lact, high producing	1
farm1a	256	2011-12-23	2011	December	i12	Far Offs	0
farm1a	260	2011-12-23	2011	December	i12	Far Offs	0
farm1a	261	2011-04-01	2011	April	i10	JE & HO, Breeding, 1st lact, high producing	1
farm1a	261	2011-04-18	2011	April	i10	JE & HO, Breeding, 1st lact, high producing	1
farm1a	262	2011-12-23	2011	December	i10	JE & HO, Breeding, 1st lact, high producing	1
farm1a	263	2011-04-18	2011	April	i10	JE & HO, Breeding, 1st lact, high producing	1
farm1a	263	2011-04-01	2011	April	i10	JE & HO, Breeding, 1st lact, high producing	1
farm1a	264	2011-04-18	2011	April	i10	JE & HO, Breeding, 1st lact, high producing	1
farm1a	264	2011-04-01	2011	April	i10	JE & HO, Breeding, 1st lact, high producing	1
farm1a	265	2011-11-04	2011	November	i7	JE and HO, fresh heifers	1
farm1a	265	2011-12-23	2011	December	i10	JE & HO, Breeding, 1st lact, high producing	1
farm1a	266	2011-04-18	2011	April	i10	JE & HO, Breeding, 1st lact, high producing	1
farm1a	266	2011-04-01	2011	April	i10	JE & HO, Breeding, 1st lact, high producing	1
farm1a	267	2011-04-01	2011	April	i10	JE & HO, Breeding, 1st lact, high producing	1
farm1a	267	2011-04-18	2011	April	i10	JE & HO, Breeding, 1st lact, high producing	1
farm1a	268	2011-04-01	2011	April	i10	JE & HO, Breeding, 1st lact, high producing	1
farm1a	268	2011-04-18	2011	April	i10	JE & HO, Breeding, 1st lact, high producing	1
farm1a	273	2011-03-15	2011	March	i11	JE, medium milk production, pregnant	7
farm1a	273	2011-02-22	2011	February	i11	JE, medium milk production, pregnant	7
farm1a	273	2011-01-14	2011	January	i10	JE, high milk production, breeding	7
farm1a	273	2011-03-01	2011	March	i11	JE, medium milk production, pregnant	7
farm1a	273	2011-02-04	2011	February	i11	JE, medium milk production, pregnant	7
farm1a	273	2011-01-28	2011	January	i10	JE, high milk production, breeding	7
farm1a	273	2011-01-21	2011	January	i10	JE, high milk production, breeding	7
farm1a	273	2011-03-22	2011	March	i11	JE, medium milk production, pregnant	7
farm1a	273	2011-03-11	2011	March	i11	JE, medium milk production, pregnant	7
farm1a	273	2011-03-18	2011	March	i11	JE, medium milk production, pregnant	7
farm1a	273	2011-02-18	2011	February	i11	JE, medium milk production, pregnant	7
farm1a	273	2011-02-10	2011	February	i11	JE, medium milk production, pregnant	7
farm1a	273	2011-02-11	2011	February	i11	JE, medium milk production, pregnant	7
farm1a	273	2011-01-07	2011	January	i10	JE, high milk production, breeding	7
farm1a	273	2011-03-04	2011	March	i11	JE, medium milk production, pregnant	7
farm1a	273	2011-03-08	2011	March	i11	JE, medium milk production, pregnant	7
farm1a	274	2011-12-23	2011	December	i12	Far Offs	0
farm1a	275	2011-01-14	2011	January	i11	JE, late lact, pregnant	2
farm1a	275	2011-06-03	2011	June	i10	HO, high production pen	3
farm1a	275	2011-04-29	2011	April	i7	Fresh >2 dim, JE and HO	3
farm1a	275	2011-03-22	2011	March	i8	JE, high prod, ?, pregnant	2
farm1a	275	2011-03-08	2011	March	i8	JE, high prod, ?, pregnant	2
farm1a	275	2011-01-28	2011	January	i11	JE, late lact, pregnant	2
farm1a	275	2011-10-12	2011	October	i11	HO, medium milk production, pregnant	3
farm1a	275	2011-03-25	2011	March	i13	JE and HO, 2nd lact and >, close ups	2
farm1a	275	2011-10-14	2011	October	i11	HO, medium milk production, pregnant	3
farm1a	275	2011-12-23	2011	December	i11	HO, medium milk production, pregnant	3
farm1a	275	2011-05-13	2011	May	i10	HO, pregnant	3
farm1a	275	2011-02-10	2011	February	i8	JE, high prod, ?, pregnant	2
farm1a	275	2011-10-21	2011	October	i11	HO, medium milk production, pregnant	3
farm1a	275	2011-03-01	2011	March	i8	JE, high prod, ?, pregnant	2
farm1a	275	2011-06-24	2011	June	i10	HO, high production pen	3
farm1a	275	2011-11-04	2011	November	i11	HO, medium milk production, pregnant	3
farm1a	275	2011-03-04	2011	March	i8	JE, high prod, ?, pregnant	2
farm1a	275	2011-03-18	2011	March	i8	JE, high prod, ?, pregnant	2
farm1a	275	2011-03-15	2011	March	i8	JE, high prod, ?, pregnant	2
farm1a	275	2011-07-01	2011	July	i10	HO, high production pen	3
farm1a	275	2011-03-11	2011	March	i8	JE, high prod, ?, pregnant	2
farm1a	275	2011-04-01	2011	April	i13	JE and HO, 2nd lact and >, close ups	2
farm1a	275	2011-02-22	2011	February	i8	JE, high prod, ?, pregnant	2
farm1a	275	2011-03-28	2011	March	i13	JE and HO, 2nd lact and >, close ups	2
farm1a	275	2011-02-04	2011	February	i9	HO, 1st lact, breeding	2
farm1a	275	2011-05-09	2011	May	i10	JE, high milk production, breeding	3
farm1a	275	2011-10-28	2011	October	i11	HO, medium milk production, pregnant	3
farm1a	275	2011-02-11	2011	February	i8	JE, high prod, ?, pregnant	2
farm1a	275	2011-01-21	2011	January	i11	JE, late lact, pregnant	2
farm1a	275	2011-02-18	2011	February	i8	JE, high prod, ?, pregnant	2
farm1a	275	2011-07-11	2011	July	i10	HO, high production pen	3
farm1a	275	2011-04-18	2011	April	i7	Fresh >2 dim, JE and HO	3
farm1a	275	2011-01-07	2011	January	i11	JE, late lact, pregnant	2
farm1a	275	2011-05-20	2011	May	i10	HO, high production pen	3
farm1a	276	2011-11-04	2011	November	i7	JE and HO, fresh heifers	1
farm1a	276	2011-12-23	2011	December	i10	JE & HO, Breeding, 1st lact, high producing	1
farm1a	277	2011-12-23	2011	December	i12	Far Offs	0
farm1a	280	2011-03-11	2011	March	i10	JE, high milk production, breeding	5
farm1a	280	2011-01-14	2011	January	i10	JE, high milk production, breeding	5
farm1a	280	2011-05-13	2011	May	i11	HO, medium milk production, pregnant	5
farm1a	280	2011-06-03	2011	June	i12	Far Offs	5
farm1a	280	2011-07-01	2011	July	i12	Far Offs	5
farm1a	280	2011-03-22	2011	March	i10	JE, high milk production, breeding	5
farm1a	280	2011-01-07	2011	January	i10	JE, high milk production, breeding	5
farm1a	280	2011-10-21	2011	October	i10	JE, medium milk production, pregnant	6
farm1a	280	2011-04-01	2011	April	i11	HO, medium milk production, pregnant	5
farm1a	280	2011-02-04	2011	February	i10	JE, high milk production, breeding	5
farm1a	280	2011-03-18	2011	March	i10	JE, high milk production, breeding	5
farm1a	280	2011-03-15	2011	March	i10	JE, high milk production, breeding	5
farm1a	280	2011-04-29	2011	April	i11	HO, medium milk production, pregnant	5
farm1a	280	2011-10-14	2011	October	i10	JE, medium milk production, pregnant	6
farm1a	280	2011-03-01	2011	March	i10	JE, high milk production, breeding	5
farm1a	280	2011-05-09	2011	May	i11	HO, medium milk production, pregnant	5
farm1a	280	2011-01-28	2011	January	i10	JE, high milk production, breeding	5
farm1a	280	2011-03-25	2011	March	i10	JE, high milk production, breeding	5
farm1a	280	2011-04-18	2011	April	i11	HO, medium milk production, pregnant	5
farm1a	280	2011-01-21	2011	January	i10	JE, high milk production, breeding	5
farm1a	280	2011-12-23	2011	December	i10	JE, medium milk production, pregnant	6
farm1a	280	2011-10-12	2011	October	i10	JE, medium milk production, pregnant	6
farm1a	280	2011-06-24	2011	June	i12	Far Offs	5
farm1a	280	2011-05-20	2011	May	i11	HO, medium milk production, pregnant	5
farm1a	280	2011-02-10	2011	February	i10	JE, high milk production, breeding	5
farm1a	280	2011-02-11	2011	February	i10	JE, high milk production, breeding	5
farm1a	280	2011-03-28	2011	March	i10	JE, high milk production, breeding	5
farm1a	280	2011-11-04	2011	November	i10	JE, medium milk production, pregnant	6
farm1a	280	2011-07-11	2011	July	i12	Far Offs	5
farm1a	280	2011-03-04	2011	March	i10	JE, high milk production, breeding	5
farm1a	280	2011-02-22	2011	February	i10	JE, high milk production, breeding	5
farm1a	280	2011-03-08	2011	March	i10	JE, high milk production, breeding	5
farm1a	280	2011-02-18	2011	February	i10	JE, high milk production, breeding	5
farm1a	280	2011-10-28	2011	October	i10	JE, medium milk production, pregnant	6
farm1a	281	2011-07-11	2011	July	i11	HO, medium milk production, pregnant	6
farm1a	281	2011-03-01	2011	March	i10	HO, high production pen	6
farm1a	281	2011-03-11	2011	March	i10	HO, high production pen	6
farm1a	281	2011-10-12	2011	October	i11	HO, high SCC, post hospital pen	6
farm1a	281	2011-10-21	2011	October	i11	HO, high SCC, post hospital pen	6
farm1a	281	2011-01-14	2011	January	i10	HO, high production pen	6
farm1a	281	2011-06-24	2011	June	i11	HO, medium milk production, pregnant	6
farm1a	281	2011-01-28	2011	January	i10	HO, high production pen	6
farm1a	281	2011-03-15	2011	March	i10	HO, high production pen	6
farm1a	281	2011-06-03	2011	June	i10	JE, high milk production, breeding	6
farm1a	281	2011-01-21	2011	January	i10	HO, high production pen	6
farm1a	281	2011-03-04	2011	March	i10	HO, high production pen	6
farm1a	281	2011-02-18	2011	February	i10	HO, high production pen	6
farm1a	281	2011-05-13	2011	May	i10	JE, high milk production, breeding	6
farm1a	281	2011-10-14	2011	October	i11	HO, high SCC, post hospital pen	6
farm1a	281	2011-02-22	2011	February	i10	HO, high production pen	6
farm1a	281	2011-07-01	2011	July	i11	HO, medium milk production, pregnant	6
farm1a	281	2011-12-23	2011	December	i11	HO, high SCC, post hospital pen	6
farm1a	281	2011-04-01	2011	April	i10	JE, high milk production, breeding	6
farm1a	281	2011-10-28	2011	October	i11	HO, high SCC, post hospital pen	6
farm1a	281	2011-03-08	2011	March	i10	HO, high production pen	6
farm1a	281	2011-03-25	2011	March	i10	JE, high milk production, breeding	6
farm1a	281	2011-03-28	2011	March	i10	JE, high milk production, breeding	6
farm1a	281	2011-02-04	2011	February	i10	HO, high production pen	6
farm1a	281	2011-04-18	2011	April	i10	JE, high milk production, breeding	6
farm1a	281	2011-02-11	2011	February	i10	HO, high production pen	6
farm1a	281	2011-03-18	2011	March	i10	JE, high milk production, breeding	6
farm1a	281	2011-02-10	2011	February	i10	HO, high production pen	6
farm1a	281	2011-04-29	2011	April	i10	JE, high milk production, breeding	6
farm1a	281	2011-03-22	2011	March	i10	JE, high milk production, breeding	6
farm1a	281	2011-11-04	2011	November	i11	HO, high SCC, post hospital pen	6
farm1a	281	2011-05-20	2011	May	i10	JE, high milk production, breeding	6
farm1a	281	2011-05-09	2011	May	i10	JE, high milk production, breeding	6
farm1a	281	2011-01-07	2011	January	i10	HO, high production pen	6
farm1a	282	2011-03-28	2011	March	i11	JE, medium milk production, pregnant	6
farm1a	282	2011-10-28	2011	October	i10	HO, pregnant	7
farm1a	282	2011-07-11	2011	July	i13	JE and HO, 2nd lact and >, close ups	6
farm1a	282	2011-05-20	2011	May	i8	JE, high prod, ?, pregnant	6
farm1a	282	2011-07-01	2011	July	i13	JE and HO, 2nd lact and >, close ups	6
farm1a	282	2011-03-04	2011	March	i10	JE, high milk production, breeding	6
farm1a	282	2011-03-18	2011	March	i11	JE, medium milk production, pregnant	6
farm1a	282	2011-03-11	2011	March	i10	JE, high milk production, breeding	6
farm1a	282	2011-02-04	2011	February	i10	JE, high milk production, breeding	6
farm1a	282	2011-10-14	2011	October	i10	HO, pregnant	7
farm1a	282	2011-02-18	2011	February	i10	JE, high milk production, breeding	6
farm1a	282	2011-10-21	2011	October	i10	HO, pregnant	7
farm1a	282	2011-06-24	2011	June	i13	JE and HO, 2nd lact and >, close ups	6
farm1a	282	2011-02-10	2011	February	i10	JE, high milk production, breeding	6
farm1a	282	2011-01-21	2011	January	i10	JE, high milk production, breeding	6
farm1a	282	2011-10-12	2011	October	i10	HO, pregnant	7
farm1a	282	2011-03-01	2011	March	i10	JE, high milk production, breeding	6
farm1a	282	2011-05-13	2011	May	i11	JE, medium milk production, pregnant	6
farm1a	282	2011-01-07	2011	January	i10	JE, high milk production, breeding	6
farm1a	282	2011-11-04	2011	November	i10	HO, pregnant	7
farm1a	282	2011-03-08	2011	March	i10	JE, high milk production, breeding	6
farm1a	282	2011-06-03	2011	June	i8	JE, high prod, ?, pregnant	6
farm1a	282	2011-01-28	2011	January	i10	JE, high milk production, breeding	6
farm1a	282	2011-03-22	2011	March	i11	JE, medium milk production, pregnant	6
farm1a	282	2011-01-14	2011	January	i10	JE, high milk production, breeding	6
farm1a	282	2011-03-15	2011	March	i10	JE, high milk production, breeding	6
farm1a	282	2011-04-29	2011	April	i11	JE, medium milk production, pregnant	6
farm1a	282	2011-03-25	2011	March	i11	JE, medium milk production, pregnant	6
farm1a	282	2011-04-01	2011	April	i11	JE, medium milk production, pregnant	6
farm1a	282	2011-02-11	2011	February	i10	JE, high milk production, breeding	6
farm1a	282	2011-05-09	2011	May	i11	JE, medium milk production, pregnant	6
farm1a	282	2011-02-22	2011	February	i10	JE, high milk production, breeding	6
farm1a	282	2011-04-18	2011	April	i11	JE, medium milk production, pregnant	6
farm1a	282	2011-12-23	2011	December	i10	HO, pregnant	7
farm1a	283	2011-03-01	2011	March	i13	JE and HO, 2nd lact and >, close ups	6
farm1a	283	2011-01-28	2011	January	i13	JE and HO, 2nd lact and >, close ups	6
farm1a	283	2011-01-07	2011	January	i13	JE and HO, 2nd lact and >, close ups	6
farm1a	283	2011-03-08	2011	March	i13	JE and HO, 2nd lact and >, close ups	6
farm1a	283	2011-03-18	2011	March	i13	JE and HO, 2nd lact and >, close ups	6
farm1a	283	2011-02-04	2011	February	i13	JE and HO, 2nd lact and >, close ups	6
farm1a	283	2011-03-22	2011	March	i13	JE and HO, 2nd lact and >, close ups	6
farm1a	283	2011-01-21	2011	January	i13	JE and HO, 2nd lact and >, close ups	6
farm1a	283	2011-02-11	2011	February	i13	JE and HO, 2nd lact and >, close ups	6
farm1a	283	2011-03-11	2011	March	i13	JE and HO, 2nd lact and >, close ups	6
farm1a	283	2011-02-18	2011	February	i13	JE and HO, 2nd lact and >, close ups	6
farm1a	283	2011-03-15	2011	March	i13	JE and HO, 2nd lact and >, close ups	6
farm1a	283	2011-02-22	2011	February	i13	JE and HO, 2nd lact and >, close ups	6
farm1a	283	2011-02-10	2011	February	i13	JE and HO, 2nd lact and >, close ups	6
farm1a	283	2011-03-04	2011	March	i13	JE and HO, 2nd lact and >, close ups	6
farm1a	283	2011-01-14	2011	January	i13	JE and HO, 2nd lact and >, close ups	6
farm1a	284	2011-01-07	2011	January	i11	HO, medium milk production, pregnant	6
farm1a	284	2011-10-28	2011	October	i10	HO, pregnant	7
farm1a	284	2011-01-14	2011	January	i11	HO, medium milk production, pregnant	6
farm1a	284	2011-06-03	2011	June	i10	HO, pregnant	7
farm1a	284	2011-02-11	2011	February	i8	JE, high prod, ?, pregnant	6
farm1a	284	2011-03-28	2011	March	i13	JE and HO, 2nd lact and >, close ups	6
farm1a	284	2011-03-22	2011	March	i13	JE and HO, 2nd lact and >, close ups	6
farm1a	284	2011-03-01	2011	March	i8	JE, high prod, ?, pregnant	6
farm1a	284	2011-05-20	2011	May	i10	HO, high production pen	7
farm1a	284	2011-03-04	2011	March	i8	JE, high prod, ?, pregnant	6
farm1a	284	2011-03-18	2011	March	i13	JE and HO, 2nd lact and >, close ups	6
farm1a	284	2011-06-24	2011	June	i10	HO, pregnant	7
farm1a	284	2011-01-28	2011	January	i11	HO, medium milk production, pregnant	6
farm1a	284	2011-04-01	2011	April	i13	JE and HO, 2nd lact and >, close ups	6
farm1a	284	2011-07-11	2011	July	i10	HO, pregnant	7
farm1a	284	2011-10-12	2011	October	i10	HO, pregnant	7
farm1a	284	2011-03-15	2011	March	i13	JE and HO, 2nd lact and >, close ups	6
farm1a	284	2011-07-01	2011	July	i10	HO, pregnant	7
farm1a	284	2011-02-22	2011	February	i8	JE, high prod, ?, pregnant	6
farm1a	284	2011-12-23	2011	December	i11	HO, medium milk production, pregnant	7
farm1a	284	2011-04-18	2011	April	i7	Fresh >2 dim, JE and HO	7
farm1a	284	2011-10-21	2011	October	i10	HO, pregnant	7
farm1a	284	2011-02-18	2011	February	i8	JE, high prod, ?, pregnant	6
farm1a	284	2011-05-13	2011	May	i10	HO, high production pen	7
farm1a	284	2011-05-09	2011	May	i10	HO, high production pen	7
farm1a	284	2011-03-08	2011	March	i8	JE, high prod, ?, pregnant	6
farm1a	284	2011-04-29	2011	April	i10	HO, high production pen	7
farm1a	284	2011-11-04	2011	November	i11	HO, medium milk production, pregnant	7
farm1a	284	2011-03-11	2011	March	i13	JE and HO, 2nd lact and >, close ups	6
farm1a	284	2011-02-04	2011	February	i8	JE, high prod, ?, pregnant	6
farm1a	284	2011-10-14	2011	October	i10	HO, pregnant	7
farm1a	284	2011-03-25	2011	March	i13	JE and HO, 2nd lact and >, close ups	6
farm1a	284	2011-02-10	2011	February	i8	JE, high prod, ?, pregnant	6
farm1a	284	2011-01-21	2011	January	i11	HO, medium milk production, pregnant	6
farm1a	285	2011-07-01	2011	July	i7	Hospital pen	6
farm1a	285	2011-02-10	2011	February	i11	HO, medium milk production, pregnant	5
farm1a	285	2011-04-29	2011	April	i12	Far Offs	5
farm1a	285	2011-03-08	2011	March	i11	HO, medium milk production, pregnant	5
farm1a	285	2011-03-11	2011	March	i11	HO, medium milk production, pregnant	5
farm1a	285	2011-06-03	2011	June	i12	Far Offs	5
farm1a	285	2011-04-18	2011	April	i12	Far Offs	5
farm1a	285	2011-02-18	2011	February	i11	HO, medium milk production, pregnant	5
farm1a	285	2011-04-01	2011	April	i12	Far Offs	5
farm1a	285	2011-05-13	2011	May	i12	Far Offs	5
farm1a	285	2011-06-24	2011	June	i13	JE and HO, 2nd lact and >, close ups	5
farm1a	285	2011-03-15	2011	March	i11	HO, medium milk production, pregnant	5
farm1a	285	2011-03-18	2011	March	i11	HO, medium milk production, pregnant	5
farm1a	285	2011-05-20	2011	May	i12	Far Offs	5
farm1a	285	2011-02-22	2011	February	i11	HO, medium milk production, pregnant	5
farm1a	285	2011-01-21	2011	January	i11	HO, medium milk production, pregnant	5
farm1a	285	2011-05-09	2011	May	i12	Far Offs	5
farm1a	285	2011-03-04	2011	March	i11	HO, medium milk production, pregnant	5
farm1a	285	2011-02-04	2011	February	i11	HO, medium milk production, pregnant	5
farm1a	285	2011-02-11	2011	February	i11	HO, medium milk production, pregnant	5
farm1a	285	2011-03-25	2011	March	i11	HO, medium milk production, pregnant	5
farm1a	285	2011-01-07	2011	January	i11	HO, medium milk production, pregnant	5
farm1a	285	2011-01-14	2011	January	i11	HO, medium milk production, pregnant	5
farm1a	285	2011-03-22	2011	March	i11	HO, medium milk production, pregnant	5
farm1a	285	2011-03-01	2011	March	i11	HO, medium milk production, pregnant	5
farm1a	285	2011-01-28	2011	January	i11	HO, medium milk production, pregnant	5
farm1a	285	2011-03-28	2011	March	i11	HO, medium milk production, pregnant	5
farm1a	286	2011-11-04	2011	November	i7	JE and HO, fresh heifers	9
farm1a	286	2011-10-14	2011	October	i7	Hospital pen	9
farm1a	286	2011-07-01	2011	July	i8	JE, first lactation, breeding, high production	8
farm1a	286	2011-10-21	2011	October	i7	JE and HO, fresh heifers	9
farm1a	286	2011-06-24	2011	June	i8	JE, first lactation, breeding, high production	8
farm1a	286	2011-10-12	2011	October	i13	JE and HO, 2nd lact and >, close ups	8
farm1a	286	2011-06-03	2011	June	i8	JE, first lactation, breeding, high production	8
farm1a	286	2011-12-23	2011	December	i8	JE, first lactation, breeding, high production	9
farm1a	286	2011-07-11	2011	July	i8	JE, first lactation, breeding, high production	8
farm1a	286	2011-10-28	2011	October	i7	JE and HO, fresh heifers	9
farm1a	287	2011-10-14	2011	October	i11	JE some HO, mid to late lact, breeding, DNB,	1
farm1a	287	2011-10-28	2011	October	i11	JE some HO, mid to late lact, breeding, DNB,	1
farm1a	287	2011-12-23	2011	December	i11	JE some HO, mid to late lact, breeding, DNB,	1
farm1a	287	2011-10-12	2011	October	i11	JE some HO, mid to late lact, breeding, DNB,	1
farm1a	287	2011-10-21	2011	October	i11	JE some HO, mid to late lact, breeding, DNB,	1
farm1a	287	2011-11-04	2011	November	i11	JE some HO, mid to late lact, breeding, DNB,	1
farm1a	289	2011-06-24	2011	June	i11	HO, high SCC, post hospital pen	7
farm1a	289	2011-10-12	2011	October	i11	JE, late lact, pregnant	7
farm1a	289	2011-12-23	2011	December	i7	Hospital pen	7
farm1a	289	2011-11-04	2011	November	i11	JE, late lact, pregnant	7
farm1a	289	2011-07-01	2011	July	i11	HO, high SCC, post hospital pen	7
farm1a	289	2011-10-14	2011	October	i11	JE, late lact, pregnant	7
farm1a	289	2011-07-11	2011	July	i11	HO, high SCC, post hospital pen	7
farm1a	289	2011-06-03	2011	June	i11	HO, high SCC, post hospital pen	7
farm1a	289	2011-10-28	2011	October	i11	JE, late lact, pregnant	7
farm1a	289	2011-10-21	2011	October	i11	JE, late lact, pregnant	7
farm1a	290	2011-11-04	2011	November	i10	JE & HO, Breeding, 1st lact, high producing	7
farm1a	290	2011-10-14	2011	October	i7	Hospital pen	7
farm1a	290	2011-12-23	2011	December	i10	JE & HO, Breeding, 1st lact, high producing	7
farm1a	290	2011-06-24	2011	June	i8	JE, first lactation, breeding, high production	6
farm1a	290	2011-06-03	2011	June	i8	JE, first lactation, breeding, high production	6
farm1a	290	2011-07-01	2011	July	i8	JE, first lactation, breeding, high production	6
farm1a	290	2011-10-28	2011	October	i10	JE & HO, Breeding, 1st lact, high producing	7
farm1a	290	2011-07-11	2011	July	i8	JE, first lactation, breeding, high production	6
farm1a	290	2011-10-12	2011	October	i7	Hospital pen	6
farm1a	290	2011-10-21	2011	October	i7	JE and HO, fresh heifers	7
farm1a	291	2011-07-01	2011	July	i9	HO, 1st lact, breeding	6
farm1a	291	2011-06-03	2011	June	i10	JE & HO, Breeding, 1st lact, high producing	6
farm1a	291	2011-06-24	2011	June	i9	HO, 1st lact, breeding	6
farm1a	293	2011-10-21	2011	October	i10	JE & HO, Breeding, 1st lact, high producing	7
farm1a	293	2011-12-23	2011	December	i11	JE, late lact, pregnant	7
farm1a	293	2011-07-11	2011	July	i10	JE & HO, Breeding, 1st lact, high producing	7
farm1a	293	2011-10-14	2011	October	i10	JE & HO, Breeding, 1st lact, high producing	7
farm1a	293	2011-07-01	2011	July	i10	JE & HO, Breeding, 1st lact, high producing	7
farm1a	293	2011-06-24	2011	June	i10	JE & HO, Breeding, 1st lact, high producing	7
farm1a	293	2011-10-12	2011	October	i10	JE & HO, Breeding, 1st lact, high producing	7
farm1a	293	2011-10-28	2011	October	i10	JE & HO, Breeding, 1st lact, high producing	7
farm1a	293	2011-06-03	2011	June	i7	Hospital pen	7
farm1a	293	2011-11-04	2011	November	i10	JE & HO, Breeding, 1st lact, high producing	7
farm1a	294	2011-10-28	2011	October	i13	JE and HO, 2nd lact and >, close ups	6
farm1a	294	2011-06-24	2011	June	i8	JE, first lactation, breeding, high production	6
farm1a	294	2011-10-12	2011	October	i12	Far Offs	6
farm1a	294	2011-07-01	2011	July	i8	JE, first lactation, breeding, high production	6
farm1a	294	2011-10-14	2011	October	i13	JE and HO, 2nd lact and >, close ups	6
farm1a	294	2011-10-21	2011	October	i13	JE and HO, 2nd lact and >, close ups	6
farm1a	294	2011-06-03	2011	June	i8	JE, first lactation, breeding, high production	6
farm1a	294	2011-07-11	2011	July	i8	JE, first lactation, breeding, high production	6
farm1a	294	2011-11-04	2011	November	i13	JE and HO, 2nd lact and >, close ups	6
farm1a	294	2011-12-23	2011	December	i8	JE, first lactation, breeding, high production	7
farm1a	295	2011-06-03	2011	June	i12	Far Offs	5
farm1a	295	2011-06-24	2011	June	i12	Far Offs	5
farm1a	295	2011-10-21	2011	October	i8	JE, first lactation, breeding, high production	6
farm1a	295	2011-10-28	2011	October	i7	Hospital pen	6
farm1a	295	2011-07-01	2011	July	i13	JE and HO, 2nd lact and >, close ups	5
farm1a	295	2011-10-14	2011	October	i8	JE, first lactation, breeding, high production	6
farm1a	295	2011-07-11	2011	July	i13	JE and HO, 2nd lact and >, close ups	5
farm1a	295	2011-10-12	2011	October	i8	JE, first lactation, breeding, high production	6
farm1a	296	2011-06-03	2011	June	i10	JE & HO, Breeding, 1st lact, high producing	5
farm1a	296	2011-07-01	2011	July	i9	HO, 1st lact, breeding	5
farm1a	296	2011-07-11	2011	July	i9	HO, 1st lact, breeding	5
farm1a	296	2011-11-04	2011	November	i8	JE, first lactation, breeding, high production	6
farm1a	296	2011-12-23	2011	December	i8	JE, first lactation, breeding, high production	6
farm1a	296	2011-10-12	2011	October	i8	JE, first lactation, breeding, high production	6
farm1a	296	2011-10-21	2011	October	i8	JE, first lactation, breeding, high production	6
farm1a	296	2011-10-14	2011	October	i8	JE, first lactation, breeding, high production	6
farm1a	296	2011-06-24	2011	June	i9	HO, 1st lact, breeding	5
farm1a	296	2011-10-28	2011	October	i8	JE, first lactation, breeding, high production	6
farm1a	297	2011-11-04	2011	November	i8	JE, first lactation, breeding, high production	6
farm1a	297	2011-10-14	2011	October	i8	JE, first lactation, breeding, high production	6
farm1a	297	2011-10-28	2011	October	i8	JE, first lactation, breeding, high production	6
farm1a	297	2011-07-11	2011	July	i8	JE, first lactation, breeding, high production	6
farm1a	297	2011-06-24	2011	June	i8	JE, first lactation, breeding, high production	6
farm1a	297	2011-10-21	2011	October	i8	JE, first lactation, breeding, high production	6
farm1a	297	2011-07-01	2011	July	i8	JE, first lactation, breeding, high production	6
farm1a	297	2011-06-03	2011	June	i8	JE, first lactation, breeding, high production	6
farm1a	297	2011-10-12	2011	October	i8	JE, first lactation, breeding, high production	6
farm1a	297	2011-12-23	2011	December	i11	JE, late lact, pregnant	6
farm1a	298	2011-06-24	2011	June	i8	JE, first lactation, breeding, high production	5
farm1a	298	2011-10-12	2011	October	i13	JE and HO, 2nd lact and >, close ups	5
farm1a	298	2011-07-01	2011	July	i8	JE, first lactation, breeding, high production	5
farm1a	298	2011-06-03	2011	June	i8	JE, first lactation, breeding, high production	5
farm1a	298	2011-10-21	2011	October	i13	JE and HO, 2nd lact and >, close ups	5
farm1a	298	2011-10-14	2011	October	i13	JE and HO, 2nd lact and >, close ups	5
farm1a	298	2011-07-11	2011	July	i8	JE, first lactation, breeding, high production	5
farm1a	299	2011-06-24	2011	June	i11	HO, high SCC, post hospital pen	5
farm1a	299	2011-10-28	2011	October	i11	JE, late lact, pregnant	5
farm1a	299	2011-07-11	2011	July	i11	HO, high SCC, post hospital pen	5
farm1a	299	2011-12-23	2011	December	i11	JE, late lact, pregnant	5
farm1a	299	2011-10-12	2011	October	i11	JE, late lact, pregnant	5
farm1a	299	2011-10-21	2011	October	i11	JE, late lact, pregnant	5
farm1a	299	2011-06-03	2011	June	i11	HO, high SCC, post hospital pen	5
farm1a	299	2011-07-01	2011	July	i11	HO, high SCC, post hospital pen	5
farm1a	299	2011-10-14	2011	October	i11	JE, late lact, pregnant	5
farm1a	299	2011-11-04	2011	November	i11	JE, late lact, pregnant	5
farm1a	300	2011-10-28	2011	October	i12	Far Offs	5
farm1a	300	2011-07-01	2011	July	i8	JE, first lactation, breeding, high production	5
farm1a	300	2011-06-03	2011	June	i8	JE, first lactation, breeding, high production	5
farm1a	300	2011-10-21	2011	October	i12	Far Offs	5
farm1a	300	2011-10-12	2011	October	i12	Far Offs	5
farm1a	300	2011-06-24	2011	June	i8	JE, first lactation, breeding, high production	5
farm1a	300	2011-10-14	2011	October	i12	Far Offs	5
farm1a	300	2011-12-23	2011	December	i10	JE & HO, Breeding, 1st lact, high producing	6
farm1a	300	2011-07-11	2011	July	i8	JE, first lactation, breeding, high production	5
farm1a	300	2011-11-04	2011	November	i12	Far Offs	5
farm1a	301	2011-02-04	2011	February	i10	HO, high production pen	6
farm1a	301	2011-03-08	2011	March	i10	HO, high production pen	6
farm1a	301	2011-07-01	2011	July	i10	JE, high milk production, breeding	6
farm1a	301	2011-01-14	2011	January	i10	HO, high production pen	6
farm1a	301	2011-02-11	2011	February	i10	HO, high production pen	6
farm1a	301	2011-03-28	2011	March	i10	HO, high production pen	6
farm1a	301	2011-06-03	2011	June	i10	JE, high milk production, breeding	6
farm1a	301	2011-03-18	2011	March	i10	HO, high production pen	6
farm1a	301	2011-02-22	2011	February	i10	HO, high production pen	6
farm1a	301	2011-03-25	2011	March	i10	HO, high production pen	6
farm1a	301	2011-04-29	2011	April	i10	JE, high milk production, breeding	6
farm1a	301	2011-03-01	2011	March	i10	HO, high production pen	6
farm1a	301	2011-10-28	2011	October	i12	Far Offs	6
farm1a	301	2011-05-20	2011	May	i10	JE, high milk production, breeding	6
farm1a	301	2011-02-18	2011	February	i10	HO, high production pen	6
farm1a	301	2011-05-09	2011	May	i10	JE, high milk production, breeding	6
farm1a	301	2011-01-07	2011	January	i10	HO, high production pen	6
farm1a	301	2011-12-23	2011	December	i10	HO, pregnant	7
farm1a	301	2011-03-22	2011	March	i10	HO, high production pen	6
farm1a	301	2011-07-11	2011	July	i11	JE, medium milk production, pregnant	6
farm1a	301	2011-04-01	2011	April	i10	HO, high production pen	6
farm1a	301	2011-01-21	2011	January	i10	HO, high production pen	6
farm1a	301	2011-01-28	2011	January	i10	HO, high production pen	6
farm1a	301	2011-10-12	2011	October	i12	Far Offs	6
farm1a	301	2011-03-11	2011	March	i10	HO, high production pen	6
farm1a	301	2011-06-24	2011	June	i10	JE, high milk production, breeding	6
farm1a	301	2011-10-14	2011	October	i12	Far Offs	6
farm1a	301	2011-05-13	2011	May	i10	JE, high milk production, breeding	6
farm1a	301	2011-10-21	2011	October	i12	Far Offs	6
farm1a	301	2011-11-04	2011	November	i13	JE and HO, 2nd lact and >, close ups	6
farm1a	301	2011-02-10	2011	February	i10	HO, high production pen	6
farm1a	301	2011-04-18	2011	April	i10	JE, high milk production, breeding	6
farm1a	301	2011-03-15	2011	March	i10	HO, high production pen	6
farm1a	301	2011-03-04	2011	March	i10	HO, high production pen	6
farm1a	302	2011-12-23	2011	December	i8	JE, first lactation, breeding, high production	6
farm1a	302	2011-07-11	2011	July	i13	JE and HO, 2nd lact and >, close ups	5
farm1a	302	2011-11-04	2011	November	i8	JE, first lactation, breeding, high production	6
farm1a	302	2011-06-03	2011	June	i12	Far Offs	5
farm1a	302	2011-10-14	2011	October	i8	JE, first lactation, breeding, high production	6
farm1a	302	2011-10-21	2011	October	i8	JE, first lactation, breeding, high production	6
farm1a	302	2011-10-28	2011	October	i8	JE, first lactation, breeding, high production	6
farm1a	302	2011-06-24	2011	June	i13	JE and HO, 2nd lact and >, close ups	5
farm1a	302	2011-07-01	2011	July	i13	JE and HO, 2nd lact and >, close ups	5
farm1a	302	2011-10-12	2011	October	i8	JE, first lactation, breeding, high production	6
farm1a	303	2011-10-12	2011	October	i13	JE and HO, 2nd lact and >, close ups	5
farm1a	303	2011-07-11	2011	July	i8	JE, first lactation, breeding, high production	5
farm1a	303	2011-10-14	2011	October	i13	JE and HO, 2nd lact and >, close ups	5
farm1a	303	2011-11-04	2011	November	i13	JE and HO, 2nd lact and >, close ups	5
farm1a	303	2011-12-23	2011	December	i8	JE, first lactation, breeding, high production	6
farm1a	303	2011-06-24	2011	June	i8	JE, first lactation, breeding, high production	5
farm1a	303	2011-10-21	2011	October	i13	JE and HO, 2nd lact and >, close ups	5
farm1a	303	2011-07-01	2011	July	i8	JE, first lactation, breeding, high production	5
farm1a	303	2011-10-28	2011	October	i13	JE and HO, 2nd lact and >, close ups	5
farm1a	303	2011-06-03	2011	June	i8	JE, first lactation, breeding, high production	5
farm1a	304	2011-11-04	2011	November	i10	JE & HO, Breeding, 1st lact, high producing	6
farm1a	304	2011-06-03	2011	June	i13	JE and HO, 2nd lact and >, close ups	5
farm1a	304	2011-10-28	2011	October	i10	JE & HO, Breeding, 1st lact, high producing	6
farm1a	304	2011-06-24	2011	June	i10	JE & HO, Breeding, 1st lact, high producing	6
farm1a	304	2011-10-12	2011	October	i10	JE & HO, Breeding, 1st lact, high producing	6
farm1a	304	2011-07-11	2011	July	i10	JE & HO, Breeding, 1st lact, high producing	6
farm1a	304	2011-10-14	2011	October	i10	JE & HO, Breeding, 1st lact, high producing	6
farm1a	304	2011-10-21	2011	October	i7	Hospital pen	6
farm1a	304	2011-07-01	2011	July	i10	JE & HO, Breeding, 1st lact, high producing	6
farm1a	304	2011-12-23	2011	December	i10	JE & HO, Breeding, 1st lact, high producing	6
farm1a	305	2011-06-24	2011	June	i10	JE & HO, Breeding, 1st lact, high producing	5
farm1a	305	2011-10-21	2011	October	i13	JE and HO, 2nd lact and >, close ups	5
farm1a	305	2011-10-28	2011	October	i13	JE and HO, 2nd lact and >, close ups	5
farm1a	305	2011-12-23	2011	December	i10	JE & HO, Breeding, 1st lact, high producing	6
farm1a	305	2011-06-03	2011	June	i10	JE & HO, Breeding, 1st lact, high producing	5
farm1a	305	2011-07-11	2011	July	i10	JE & HO, Breeding, 1st lact, high producing	5
farm1a	305	2011-10-12	2011	October	i13	JE and HO, 2nd lact and >, close ups	5
farm1a	305	2011-10-14	2011	October	i13	JE and HO, 2nd lact and >, close ups	5
farm1a	305	2011-07-01	2011	July	i10	JE & HO, Breeding, 1st lact, high producing	5
farm1a	305	2011-11-04	2011	November	i7	JE and HO, fresh heifers	6
farm1a	306	2011-07-11	2011	July	i12	Far Offs	4
farm1a	306	2011-07-01	2011	July	i9	HO, 1st lact, breeding	4
farm1a	306	2011-11-04	2011	November	i8	JE, first lactation, breeding, high production	5
farm1a	306	2011-06-03	2011	June	i10	JE & HO, Breeding, 1st lact, high producing	4
farm1a	306	2011-12-23	2011	December	i8	JE, first lactation, breeding, high production	5
farm1a	306	2011-10-14	2011	October	i8	JE, first lactation, breeding, high production	5
farm1a	306	2011-10-28	2011	October	i8	JE, first lactation, breeding, high production	5
farm1a	306	2011-06-24	2011	June	i9	HO, 1st lact, breeding	4
farm1a	306	2011-10-12	2011	October	i8	JE, first lactation, breeding, high production	5
farm1a	306	2011-10-21	2011	October	i8	JE, first lactation, breeding, high production	5
farm1a	307	2011-01-21	2011	January	i10	JE, medium milk production, pregnant	4
farm1a	307	2011-12-23	2011	December	i12	Far Offs	4
farm1a	307	2011-04-29	2011	April	i10	JE, medium milk production, pregnant	4
farm1a	307	2011-03-08	2011	March	i10	JE, medium milk production, pregnant	4
farm1a	307	2011-03-11	2011	March	i10	JE, medium milk production, pregnant	4
farm1a	307	2011-02-22	2011	February	i10	JE, medium milk production, pregnant	4
farm1a	307	2011-03-04	2011	March	i10	JE, medium milk production, pregnant	4
farm1a	307	2011-05-13	2011	May	i10	JE, medium milk production, pregnant	4
farm1a	307	2011-07-01	2011	July	i11	HO, medium milk production, pregnant	4
farm1a	307	2011-01-07	2011	January	i10	JE, medium milk production, pregnant	4
farm1a	307	2011-03-22	2011	March	i10	JE, medium milk production, pregnant	4
farm1a	307	2011-02-18	2011	February	i10	JE, medium milk production, pregnant	4
farm1a	307	2011-03-18	2011	March	i10	JE, medium milk production, pregnant	4
farm1a	307	2011-06-24	2011	June	i11	HO, medium milk production, pregnant	4
farm1a	307	2011-10-28	2011	October	i11	HO, medium milk production, pregnant	4
farm1a	307	2011-01-28	2011	January	i10	JE, medium milk production, pregnant	4
farm1a	307	2011-03-25	2011	March	i10	JE, medium milk production, pregnant	4
farm1a	307	2011-04-18	2011	April	i10	JE, medium milk production, pregnant	4
farm1a	307	2011-05-20	2011	May	i10	JE, medium milk production, pregnant	4
farm1a	307	2011-11-04	2011	November	i11	HO, medium milk production, pregnant	4
farm1a	307	2011-01-14	2011	January	i10	JE, medium milk production, pregnant	4
farm1a	307	2011-03-01	2011	March	i10	JE, medium milk production, pregnant	4
farm1a	307	2011-03-28	2011	March	i10	JE, medium milk production, pregnant	4
farm1a	307	2011-07-11	2011	July	i11	HO, medium milk production, pregnant	4
farm1a	307	2011-02-04	2011	February	i10	JE, medium milk production, pregnant	4
farm1a	307	2011-05-09	2011	May	i10	JE, medium milk production, pregnant	4
farm1a	307	2011-02-10	2011	February	i10	JE, medium milk production, pregnant	4
farm1a	307	2011-10-12	2011	October	i11	HO, medium milk production, pregnant	4
farm1a	307	2011-10-21	2011	October	i11	HO, medium milk production, pregnant	4
farm1a	307	2011-04-01	2011	April	i10	JE, medium milk production, pregnant	4
farm1a	307	2011-10-14	2011	October	i11	HO, medium milk production, pregnant	4
farm1a	307	2011-06-03	2011	June	i10	JE, medium milk production, pregnant	4
farm1a	307	2011-03-15	2011	March	i10	JE, medium milk production, pregnant	4
farm1a	307	2011-02-11	2011	February	i10	JE, medium milk production, pregnant	4
farm1a	308	2011-10-12	2011	October	i11	JE, late lact, pregnant	5
farm1a	308	2011-10-28	2011	October	i11	JE, late lact, pregnant	5
farm1a	308	2011-10-21	2011	October	i11	JE, late lact, pregnant	5
farm1a	308	2011-07-01	2011	July	i8	JE, first lactation, breeding, high production	5
farm1a	308	2011-06-03	2011	June	i8	JE, first lactation, breeding, high production	5
farm1a	308	2011-06-24	2011	June	i8	JE, first lactation, breeding, high production	5
farm1a	308	2011-12-23	2011	December	i11	JE, late lact, pregnant	5
farm1a	308	2011-10-14	2011	October	i11	JE, late lact, pregnant	5
farm1a	308	2011-11-04	2011	November	i11	JE, late lact, pregnant	5
farm1a	308	2011-07-11	2011	July	i8	JE, first lactation, breeding, high production	5
farm1a	309	2011-03-15	2011	March	i12	Far Offs	4
farm1a	309	2011-07-01	2011	July	i10	HO, high production pen	5
farm1a	309	2011-10-12	2011	October	i10	HO, high production pen	5
farm1a	309	2011-04-01	2011	April	i12	Far Offs	4
farm1a	309	2011-02-18	2011	February	i12	Far Offs	4
farm1a	309	2011-03-01	2011	March	i12	Far Offs	4
farm1a	309	2011-10-28	2011	October	i10	HO, high production pen	5
farm1a	309	2011-01-21	2011	January	i11	JE, medium milk production, pregnant	4
farm1a	309	2011-03-11	2011	March	i12	Far Offs	4
farm1a	309	2011-05-13	2011	May	i13	JE and HO, 2nd lact and >, close ups	4
farm1a	309	2011-02-04	2011	February	i12	Far Offs	4
farm1a	309	2011-10-14	2011	October	i10	HO, high production pen	5
farm1a	309	2011-02-10	2011	February	i12	Far Offs	4
farm1a	309	2011-05-20	2011	May	i7	Fresh >2 dim, JE and HO	5
farm1a	309	2011-03-04	2011	March	i12	Far Offs	4
farm1a	309	2011-12-23	2011	December	i10	HO, high production pen	5
farm1a	309	2011-06-03	2011	June	i7	Fresh >2 dim, JE and HO	5
farm1a	309	2011-07-11	2011	July	i10	HO, high production pen	5
farm1a	309	2011-03-08	2011	March	i12	Far Offs	4
farm1a	309	2011-02-22	2011	February	i12	Far Offs	4
farm1a	309	2011-10-21	2011	October	i10	HO, high production pen	5
farm1a	309	2011-04-29	2011	April	i13	JE and HO, 2nd lact and >, close ups	4
farm1a	309	2011-03-22	2011	March	i12	Far Offs	4
farm1a	309	2011-03-25	2011	March	i12	Far Offs	4
farm1a	309	2011-01-28	2011	January	i11	JE, medium milk production, pregnant	4
farm1a	309	2011-06-24	2011	June	i10	HO, high production pen	5
farm1a	309	2011-03-28	2011	March	i12	Far Offs	4
farm1a	309	2011-05-09	2011	May	i13	JE and HO, 2nd lact and >, close ups	4
farm1a	309	2011-04-18	2011	April	i12	Far Offs	4
farm1a	309	2011-02-11	2011	February	i12	Far Offs	4
farm1a	309	2011-03-18	2011	March	i12	Far Offs	4
farm1a	309	2011-11-04	2011	November	i10	HO, high production pen	5
farm1a	309	2011-01-07	2011	January	i11	JE, medium milk production, pregnant	4
farm1a	309	2011-01-14	2011	January	i11	JE, medium milk production, pregnant	4
farm1a	310	2011-06-24	2011	June	i8	JE, first lactation, breeding, high production	5
farm1a	310	2011-10-28	2011	October	i7	JE and HO, fresh heifers	6
farm1a	310	2011-12-23	2011	December	i10	JE & HO, Breeding, 1st lact, high producing	6
farm1a	310	2011-10-14	2011	October	i13	JE and HO, 2nd lact and >, close ups	5
farm1a	310	2011-07-11	2011	July	i8	JE, first lactation, breeding, high production	5
farm1a	310	2011-06-03	2011	June	i8	JE, first lactation, breeding, high production	5
farm1a	310	2011-11-04	2011	November	i10	JE & HO, Breeding, 1st lact, high producing	6
farm1a	310	2011-10-21	2011	October	i7	JE and HO, fresh heifers	6
farm1a	310	2011-10-12	2011	October	i13	JE and HO, 2nd lact and >, close ups	5
farm1a	310	2011-07-01	2011	July	i8	JE, first lactation, breeding, high production	5
farm1a	311	2011-06-03	2011	June	i8	JE, first lactation, breeding, high production	5
farm1a	311	2011-10-12	2011	October	i13	JE and HO, 2nd lact and >, close ups	5
farm1a	311	2011-07-01	2011	July	i8	JE, first lactation, breeding, high production	5
farm1a	311	2011-10-28	2011	October	i7	JE and HO, fresh heifers	6
farm1a	311	2011-10-14	2011	October	i13	JE and HO, 2nd lact and >, close ups	5
farm1a	311	2011-07-11	2011	July	i8	JE, first lactation, breeding, high production	5
farm1a	311	2011-11-04	2011	November	i7	JE and HO, fresh heifers	6
farm1a	311	2011-10-21	2011	October	i13	JE and HO, 2nd lact and >, close ups	5
farm1a	311	2011-06-24	2011	June	i8	JE, first lactation, breeding, high production	5
farm1a	311	2011-12-23	2011	December	i10	JE & HO, Breeding, 1st lact, high producing	6
farm1a	313	2011-02-18	2011	February	i12	Far Offs	4
farm1a	313	2011-02-04	2011	February	i12	Far Offs	4
farm1a	313	2011-03-08	2011	March	i12	Far Offs	4
farm1a	313	2011-05-20	2011	May	i12	Far Offs	4
farm1a	313	2011-03-25	2011	March	i12	Far Offs	4
farm1a	313	2011-05-09	2011	May	i12	Far Offs	4
farm1a	313	2011-03-22	2011	March	i12	Far Offs	4
farm1a	313	2011-06-24	2011	June	i13	JE and HO, 2nd lact and >, close ups	4
farm1a	313	2011-10-21	2011	October	i10	JE, medium milk production, pregnant	5
farm1a	313	2011-03-28	2011	March	i12	Far Offs	4
farm1a	313	2011-02-22	2011	February	i12	Far Offs	4
farm1a	313	2011-02-11	2011	February	i12	Far Offs	4
farm1a	313	2011-02-10	2011	February	i12	Far Offs	4
farm1a	313	2011-12-23	2011	December	i10	JE, medium milk production, pregnant	5
farm1a	313	2011-04-29	2011	April	i12	Far Offs	4
farm1a	313	2011-04-18	2011	April	i12	Far Offs	4
farm1a	313	2011-04-01	2011	April	i12	Far Offs	4
farm1a	313	2011-07-01	2011	July	i13	JE and HO, 2nd lact and >, close ups	4
farm1a	313	2011-06-03	2011	June	i3	JE and HO, springers, close up heifers	4
farm1a	313	2011-05-13	2011	May	i12	Far Offs	4
farm1a	313	2011-10-12	2011	October	i10	JE, medium milk production, pregnant	5
farm1a	313	2011-03-11	2011	March	i12	Far Offs	4
farm1a	313	2011-10-28	2011	October	i10	JE, medium milk production, pregnant	5
farm1a	313	2011-01-14	2011	January	i11	HO, medium milk production, pregnant	4
farm1a	313	2011-03-04	2011	March	i12	Far Offs	4
farm1a	313	2011-01-07	2011	January	i11	HO, medium milk production, pregnant	4
farm1a	313	2011-01-28	2011	January	i11	HO, medium milk production, pregnant	4
farm1a	313	2011-03-15	2011	March	i12	Far Offs	4
farm1a	313	2011-03-01	2011	March	i12	Far Offs	4
farm1a	313	2011-10-14	2011	October	i10	JE, medium milk production, pregnant	5
farm1a	313	2011-11-04	2011	November	i10	JE, medium milk production, pregnant	5
farm1a	313	2011-01-21	2011	January	i11	HO, medium milk production, pregnant	4
farm1a	313	2011-03-18	2011	March	i12	Far Offs	4
farm1a	313	2011-07-11	2011	July	i7	Fresh >2 dim, JE and HO	5
farm1a	314	2011-07-01	2011	July	i8	JE, first lactation, breeding, high production	4
farm1a	314	2011-10-28	2011	October	i8	JE, first lactation, breeding, high production	4
farm1a	314	2011-10-21	2011	October	i8	JE, first lactation, breeding, high production	4
farm1a	314	2011-07-11	2011	July	i8	JE, first lactation, breeding, high production	4
farm1a	314	2011-06-03	2011	June	i8	JE, first lactation, breeding, high production	4
farm1a	314	2011-11-04	2011	November	i8	JE, first lactation, breeding, high production	4
farm1a	314	2011-10-14	2011	October	i8	JE, first lactation, breeding, high production	4
farm1a	314	2011-12-23	2011	December	i8	JE, first lactation, breeding, high production	4
farm1a	314	2011-06-24	2011	June	i8	JE, first lactation, breeding, high production	4
farm1a	314	2011-10-12	2011	October	i8	JE, first lactation, breeding, high production	4
farm1a	315	2011-12-23	2011	December	i8	JE, high prod, ?, pregnant	5
farm1a	315	2011-10-21	2011	October	i8	JE, first lactation, breeding, high production	5
farm1a	315	2011-11-04	2011	November	i8	JE, first lactation, breeding, high production	5
farm1a	315	2011-07-11	2011	July	i8	JE, first lactation, breeding, high production	5
farm1a	315	2011-06-24	2011	June	i8	JE, first lactation, breeding, high production	5
farm1a	315	2011-10-12	2011	October	i8	JE, first lactation, breeding, high production	5
farm1a	315	2011-07-01	2011	July	i8	JE, first lactation, breeding, high production	5
farm1a	315	2011-10-28	2011	October	i8	JE, first lactation, breeding, high production	5
farm1a	315	2011-10-14	2011	October	i8	JE, first lactation, breeding, high production	5
farm1a	315	2011-06-03	2011	June	i8	JE, first lactation, breeding, high production	5
farm1a	316	2011-06-24	2011	June	i8	JE, first lactation, breeding, high production	5
farm1a	316	2011-10-12	2011	October	i8	JE, first lactation, breeding, high production	5
farm1a	316	2011-10-28	2011	October	i8	JE, first lactation, breeding, high production	5
farm1a	316	2011-07-11	2011	July	i8	JE, first lactation, breeding, high production	5
farm1a	316	2011-06-03	2011	June	i8	JE, first lactation, breeding, high production	5
farm1a	316	2011-11-04	2011	November	i8	JE, first lactation, breeding, high production	5
farm1a	316	2011-12-23	2011	December	i11	JE, late lact, pregnant	5
farm1a	316	2011-07-01	2011	July	i8	JE, first lactation, breeding, high production	5
farm1a	316	2011-10-21	2011	October	i8	JE, first lactation, breeding, high production	5
farm1a	316	2011-10-14	2011	October	i8	JE, first lactation, breeding, high production	5
farm1a	317	2011-10-28	2011	October	i10	HO, high production pen	5
farm1a	317	2011-03-04	2011	March	i10	JE, high milk production, breeding	4
farm1a	317	2011-03-18	2011	March	i11	HO, medium milk production, pregnant	4
farm1a	317	2011-11-04	2011	November	i10	HO, high production pen	5
farm1a	317	2011-01-07	2011	January	i10	JE, high milk production, breeding	4
farm1a	317	2011-03-25	2011	March	i11	HO, medium milk production, pregnant	4
farm1a	317	2011-03-01	2011	March	i10	JE, high milk production, breeding	4
farm1a	317	2011-05-20	2011	May	i8	JE, high prod, ?, pregnant	4
farm1a	317	2011-01-14	2011	January	i10	JE, high milk production, breeding	4
farm1a	317	2011-10-21	2011	October	i10	HO, high production pen	5
farm1a	317	2011-06-03	2011	June	i8	JE, high prod, ?, pregnant	4
farm1a	317	2011-01-28	2011	January	i10	JE, high milk production, breeding	4
farm1a	317	2011-03-22	2011	March	i11	HO, medium milk production, pregnant	4
farm1a	317	2011-02-10	2011	February	i10	JE, high milk production, breeding	4
farm1a	317	2011-04-01	2011	April	i11	HO, medium milk production, pregnant	4
farm1a	317	2011-02-22	2011	February	i10	JE, high milk production, breeding	4
farm1a	317	2011-02-11	2011	February	i10	JE, high milk production, breeding	4
farm1a	317	2011-07-11	2011	July	i13	JE and HO, 2nd lact and >, close ups	4
farm1a	317	2011-05-13	2011	May	i11	HO, medium milk production, pregnant	4
farm1a	317	2011-02-18	2011	February	i10	JE, high milk production, breeding	4
farm1a	317	2011-03-08	2011	March	i10	JE, high milk production, breeding	4
farm1a	317	2011-02-04	2011	February	i10	JE, high milk production, breeding	4
farm1a	317	2011-03-11	2011	March	i10	JE, high milk production, breeding	4
farm1a	317	2011-05-09	2011	May	i11	HO, medium milk production, pregnant	4
farm1a	317	2011-10-12	2011	October	i10	HO, high production pen	5
farm1a	317	2011-03-28	2011	March	i11	HO, medium milk production, pregnant	4
farm1a	317	2011-04-18	2011	April	i11	HO, medium milk production, pregnant	4
farm1a	317	2011-10-14	2011	October	i10	HO, high production pen	5
farm1a	317	2011-07-01	2011	July	i13	JE and HO, 2nd lact and >, close ups	4
farm1a	317	2011-01-21	2011	January	i10	JE, high milk production, breeding	4
farm1a	317	2011-04-29	2011	April	i11	HO, medium milk production, pregnant	4
farm1a	317	2011-12-23	2011	December	i10	HO, high production pen	5
farm1a	317	2011-03-15	2011	March	i10	JE, high milk production, breeding	4
farm1a	317	2011-06-24	2011	June	i13	JE and HO, 2nd lact and >, close ups	4
farm1a	318	2011-07-01	2011	July	i10	HO, high production pen	5
farm1a	318	2011-06-24	2011	June	i10	HO, high production pen	5
farm1a	318	2011-06-03	2011	June	i10	HO, high production pen	5
farm1a	318	2011-07-11	2011	July	i10	HO, high production pen	5
farm1a	319	2011-02-18	2011	February	i10	HO, high production pen	6
farm1a	319	2011-02-22	2011	February	i10	HO, high production pen	6
farm1a	319	2011-01-28	2011	January	i10	HO, high production pen	6
farm1a	319	2011-02-10	2011	February	i10	HO, high production pen	6
farm1a	319	2011-01-21	2011	January	i10	HO, high production pen	6
farm1a	319	2011-01-07	2011	January	i10	HO, high production pen	6
farm1a	319	2011-02-11	2011	February	i10	HO, high production pen	6
farm1a	319	2011-02-04	2011	February	i10	HO, high production pen	6
farm1a	319	2011-01-14	2011	January	i10	HO, high production pen	6
farm1a	320	2011-12-23	2011	December	i8	JE, first lactation, breeding, high production	5
farm1a	320	2011-10-28	2011	October	i7	Hospital pen	5
farm1a	320	2011-07-11	2011	July	i10	HO, high production pen	5
farm1a	320	2011-11-04	2011	November	i7	Hospital pen	5
farm1a	320	2011-10-21	2011	October	i7	Hospital pen	5
farm1a	320	2011-06-03	2011	June	i10	HO, high production pen	5
farm1a	320	2011-10-14	2011	October	i8	JE, first lactation, breeding, high production	5
farm1a	320	2011-07-01	2011	July	i10	HO, high production pen	5
farm1a	320	2011-06-24	2011	June	i10	HO, high production pen	5
farm1a	320	2011-10-12	2011	October	i8	JE, first lactation, breeding, high production	5
farm1a	321	2011-07-11	2011	July	i7	JE and HO, fresh heifers	5
farm1a	321	2011-06-03	2011	June	i13	JE and HO, 2nd lact and >, close ups	4
farm1a	321	2011-07-01	2011	July	i7	JE and HO, fresh heifers	5
farm1a	321	2011-06-24	2011	June	i7	JE and HO, fresh heifers	5
farm1a	322	2011-10-12	2011	October	i8	JE, first lactation, breeding, high production	5
farm1a	322	2011-11-04	2011	November	i8	JE, first lactation, breeding, high production	5
farm1a	322	2011-10-21	2011	October	i8	JE, first lactation, breeding, high production	5
farm1a	322	2011-06-03	2011	June	i8	JE, high prod, ?, pregnant	4
farm1a	322	2011-12-23	2011	December	i8	JE, first lactation, breeding, high production	5
farm1a	322	2011-06-24	2011	June	i8	JE, high prod, ?, pregnant	4
farm1a	322	2011-07-11	2011	July	i13	JE and HO, 2nd lact and >, close ups	4
farm1a	322	2011-10-14	2011	October	i8	JE, first lactation, breeding, high production	5
farm1a	322	2011-10-28	2011	October	i8	JE, first lactation, breeding, high production	5
farm1a	322	2011-07-01	2011	July	i13	JE and HO, 2nd lact and >, close ups	4
farm1a	323	2011-11-04	2011	November	i11	JE, late lact, pregnant	5
farm1a	323	2011-07-01	2011	July	i8	JE, first lactation, breeding, high production	5
farm1a	323	2011-06-03	2011	June	i8	JE, first lactation, breeding, high production	5
farm1a	323	2011-07-11	2011	July	i8	JE, first lactation, breeding, high production	5
farm1a	323	2011-10-28	2011	October	i11	JE, late lact, pregnant	5
farm1a	323	2011-06-24	2011	June	i8	JE, first lactation, breeding, high production	5
farm1a	323	2011-10-12	2011	October	i8	JE, first lactation, breeding, high production	5
farm1a	323	2011-12-23	2011	December	i12	Far Offs	5
farm1a	323	2011-10-21	2011	October	i11	JE, late lact, pregnant	5
farm1a	323	2011-10-14	2011	October	i8	JE, first lactation, breeding, high production	5
farm1a	324	2011-02-22	2011	February	i10	JE, medium milk production, pregnant	5
farm1a	324	2011-01-21	2011	January	i10	JE, medium milk production, pregnant	5
farm1a	324	2011-10-21	2011	October	i13	JE and HO, 2nd lact and >, close ups	5
farm1a	324	2011-02-10	2011	February	i10	JE, medium milk production, pregnant	5
farm1a	324	2011-02-04	2011	February	i10	JE, medium milk production, pregnant	5
farm1a	324	2011-12-23	2011	December	i10	JE, high milk production, breeding	6
farm1a	324	2011-03-15	2011	March	i10	JE, medium milk production, pregnant	5
farm1a	324	2011-01-14	2011	January	i10	JE, medium milk production, pregnant	5
farm1a	324	2011-10-12	2011	October	i12	Far Offs	5
farm1a	324	2011-06-24	2011	June	i11	HO, medium milk production, pregnant	5
farm1a	324	2011-03-08	2011	March	i10	JE, medium milk production, pregnant	5
farm1a	324	2011-07-01	2011	July	i11	HO, medium milk production, pregnant	5
farm1a	324	2011-05-13	2011	May	i10	JE, medium milk production, pregnant	5
farm1a	324	2011-06-03	2011	June	i10	JE, high milk production, breeding	5
farm1a	324	2011-10-14	2011	October	i13	JE and HO, 2nd lact and >, close ups	5
farm1a	324	2011-07-11	2011	July	i11	HO, medium milk production, pregnant	5
farm1a	324	2011-03-18	2011	March	i10	JE, medium milk production, pregnant	5
farm1a	324	2011-03-01	2011	March	i10	JE, medium milk production, pregnant	5
farm1a	324	2011-03-25	2011	March	i10	JE, medium milk production, pregnant	5
farm1a	324	2011-10-28	2011	October	i13	JE and HO, 2nd lact and >, close ups	5
farm1a	324	2011-02-18	2011	February	i10	JE, medium milk production, pregnant	5
farm1a	324	2011-11-04	2011	November	i13	JE and HO, 2nd lact and >, close ups	5
farm1a	324	2011-05-09	2011	May	i10	JE, medium milk production, pregnant	5
farm1a	324	2011-01-07	2011	January	i10	JE, medium milk production, pregnant	5
farm1a	324	2011-05-20	2011	May	i10	JE, medium milk production, pregnant	5
farm1a	324	2011-01-28	2011	January	i10	JE, medium milk production, pregnant	5
farm1a	324	2011-03-28	2011	March	i10	JE, medium milk production, pregnant	5
farm1a	324	2011-03-11	2011	March	i10	JE, medium milk production, pregnant	5
farm1a	324	2011-03-04	2011	March	i10	JE, medium milk production, pregnant	5
farm1a	324	2011-03-22	2011	March	i10	JE, medium milk production, pregnant	5
farm1a	324	2011-04-29	2011	April	i10	JE, medium milk production, pregnant	5
farm1a	324	2011-04-18	2011	April	i10	JE, medium milk production, pregnant	5
farm1a	324	2011-02-11	2011	February	i10	JE, medium milk production, pregnant	5
farm1a	324	2011-04-01	2011	April	i10	JE, medium milk production, pregnant	5
farm1a	325	2011-11-04	2011	November	i10	JE & HO, Breeding, 1st lact, high producing	4
farm1a	325	2011-10-14	2011	October	i10	JE & HO, Breeding, 1st lact, high producing	4
farm1a	325	2011-06-03	2011	June	i10	JE & HO, Breeding, 1st lact, high producing	4
farm1a	325	2011-07-11	2011	July	i10	JE & HO, Breeding, 1st lact, high producing	4
farm1a	325	2011-12-23	2011	December	i10	JE & HO, Breeding, 1st lact, high producing	4
farm1a	325	2011-10-12	2011	October	i10	JE & HO, Breeding, 1st lact, high producing	4
farm1a	325	2011-06-24	2011	June	i10	JE & HO, Breeding, 1st lact, high producing	4
farm1a	325	2011-07-01	2011	July	i10	JE & HO, Breeding, 1st lact, high producing	4
farm1a	325	2011-10-21	2011	October	i10	JE & HO, Breeding, 1st lact, high producing	4
farm1a	325	2011-10-28	2011	October	i10	JE & HO, Breeding, 1st lact, high producing	4
farm1a	326	2011-06-24	2011	June	i8	JE, first lactation, breeding, high production	5
farm1a	326	2011-11-04	2011	November	i13	JE and HO, 2nd lact and >, close ups	5
farm1a	326	2011-10-21	2011	October	i13	JE and HO, 2nd lact and >, close ups	5
farm1a	326	2011-10-14	2011	October	i13	JE and HO, 2nd lact and >, close ups	5
farm1a	326	2011-12-23	2011	December	i10	JE & HO, Breeding, 1st lact, high producing	6
farm1a	326	2011-07-01	2011	July	i8	JE, first lactation, breeding, high production	5
farm1a	326	2011-06-03	2011	June	i8	JE, first lactation, breeding, high production	5
farm1a	326	2011-10-12	2011	October	i13	JE and HO, 2nd lact and >, close ups	5
farm1a	326	2011-10-28	2011	October	i13	JE and HO, 2nd lact and >, close ups	5
farm1a	326	2011-07-11	2011	July	i8	JE, first lactation, breeding, high production	5
farm1a	327	2011-03-11	2011	March	i11	HO, medium milk production, pregnant	5
farm1a	327	2011-04-01	2011	April	i11	HO, medium milk production, pregnant	5
farm1a	327	2011-05-13	2011	May	i11	HO, medium milk production, pregnant	5
farm1a	327	2011-02-11	2011	February	i11	HO, medium milk production, pregnant	5
farm1a	327	2011-03-15	2011	March	i11	HO, medium milk production, pregnant	5
farm1a	327	2011-03-01	2011	March	i11	HO, medium milk production, pregnant	5
farm1a	327	2011-03-28	2011	March	i11	HO, medium milk production, pregnant	5
farm1a	327	2011-03-22	2011	March	i11	HO, medium milk production, pregnant	5
farm1a	327	2011-04-18	2011	April	i11	HO, medium milk production, pregnant	5
farm1a	327	2011-01-28	2011	January	i11	HO, medium milk production, pregnant	5
farm1a	327	2011-04-29	2011	April	i11	HO, medium milk production, pregnant	5
farm1a	327	2011-02-04	2011	February	i11	HO, medium milk production, pregnant	5
farm1a	327	2011-01-07	2011	January	i10	HO, pregnant	5
farm1a	327	2011-02-10	2011	February	i11	HO, medium milk production, pregnant	5
farm1a	327	2011-06-03	2011	June	i12	Far Offs	5
farm1a	327	2011-06-24	2011	June	i12	Far Offs	5
farm1a	327	2011-02-18	2011	February	i11	HO, medium milk production, pregnant	5
farm1a	327	2011-01-21	2011	January	i10	HO, pregnant	5
farm1a	327	2011-02-22	2011	February	i11	HO, medium milk production, pregnant	5
farm1a	327	2011-03-18	2011	March	i11	HO, medium milk production, pregnant	5
farm1a	327	2011-03-08	2011	March	i11	HO, medium milk production, pregnant	5
farm1a	327	2011-07-11	2011	July	i12	Far Offs	5
farm1a	327	2011-01-14	2011	January	i10	HO, pregnant	5
farm1a	327	2011-03-04	2011	March	i11	HO, medium milk production, pregnant	5
farm1a	327	2011-05-20	2011	May	i11	HO, medium milk production, pregnant	5
farm1a	327	2011-07-01	2011	July	i12	Far Offs	5
farm1a	327	2011-05-09	2011	May	i11	HO, medium milk production, pregnant	5
farm1a	327	2011-03-25	2011	March	i11	HO, medium milk production, pregnant	5
farm1a	328	2011-12-23	2011	December	i8	JE, high prod, ?, pregnant	6
farm1a	328	2011-03-18	2011	March	i10	JE, medium milk production, pregnant	6
farm1a	328	2011-04-29	2011	April	i10	JE, medium milk production, pregnant	6
farm1a	328	2011-03-15	2011	March	i10	JE, medium milk production, pregnant	6
farm1a	328	2011-07-01	2011	July	i11	JE, medium milk production, pregnant	6
farm1a	328	2011-04-01	2011	April	i10	HO, pregnant	6
farm1a	328	2011-10-14	2011	October	i11	JE, medium milk production, pregnant	6
farm1a	328	2011-01-21	2011	January	i10	JE, medium milk production, pregnant	6
farm1a	328	2011-01-14	2011	January	i10	JE, medium milk production, pregnant	6
farm1a	328	2011-05-09	2011	May	i10	JE, medium milk production, pregnant	6
farm1a	328	2011-02-04	2011	February	i10	JE, medium milk production, pregnant	6
farm1a	328	2011-10-21	2011	October	i11	JE, medium milk production, pregnant	6
farm1a	328	2011-05-13	2011	May	i10	JE, medium milk production, pregnant	6
farm1a	328	2011-10-12	2011	October	i11	JE, medium milk production, pregnant	6
farm1a	328	2011-02-22	2011	February	i10	JE, medium milk production, pregnant	6
farm1a	328	2011-02-18	2011	February	i10	JE, medium milk production, pregnant	6
farm1a	328	2011-01-28	2011	January	i10	JE, medium milk production, pregnant	6
farm1a	328	2011-10-28	2011	October	i11	JE, medium milk production, pregnant	6
farm1a	328	2011-03-01	2011	March	i10	JE, medium milk production, pregnant	6
farm1a	328	2011-04-18	2011	April	i10	HO, pregnant	6
farm1a	328	2011-02-10	2011	February	i10	JE, medium milk production, pregnant	6
farm1a	328	2011-05-20	2011	May	i10	JE, medium milk production, pregnant	6
farm1a	328	2011-01-07	2011	January	i10	JE, medium milk production, pregnant	6
farm1a	328	2011-03-08	2011	March	i10	JE, medium milk production, pregnant	6
farm1a	328	2011-07-11	2011	July	i11	JE, medium milk production, pregnant	6
farm1a	328	2011-03-04	2011	March	i10	JE, medium milk production, pregnant	6
farm1a	328	2011-03-22	2011	March	i10	JE, medium milk production, pregnant	6
farm1a	328	2011-03-28	2011	March	i10	JE, medium milk production, pregnant	6
farm1a	328	2011-06-24	2011	June	i11	JE, medium milk production, pregnant	6
farm1a	328	2011-11-04	2011	November	i11	JE, medium milk production, pregnant	6
farm1a	328	2011-06-03	2011	June	i10	JE, medium milk production, pregnant	6
farm1a	328	2011-02-11	2011	February	i10	JE, medium milk production, pregnant	6
farm1a	328	2011-03-25	2011	March	i10	JE, medium milk production, pregnant	6
farm1a	328	2011-03-11	2011	March	i10	JE, medium milk production, pregnant	6
farm1a	329	2011-10-28	2011	October	i11	JE, late lact, pregnant	5
farm1a	329	2011-10-12	2011	October	i8	JE, first lactation, breeding, high production	5
farm1a	329	2011-11-04	2011	November	i11	JE, late lact, pregnant	5
farm1a	329	2011-07-11	2011	July	i8	JE, first lactation, breeding, high production	5
farm1a	329	2011-10-14	2011	October	i8	JE, first lactation, breeding, high production	5
farm1a	329	2011-06-24	2011	June	i8	JE, first lactation, breeding, high production	5
farm1a	329	2011-12-23	2011	December	i8	JE, high prod, ?, pregnant	5
farm1a	329	2011-07-01	2011	July	i8	JE, first lactation, breeding, high production	5
farm1a	329	2011-06-03	2011	June	i8	JE, first lactation, breeding, high production	5
farm1a	329	2011-10-21	2011	October	i8	JE, first lactation, breeding, high production	5
farm1a	330	2011-03-08	2011	March	i8	JE, high prod, ?, pregnant	4
farm1a	330	2011-05-09	2011	May	i10	JE, high milk production, breeding	5
farm1a	330	2011-07-01	2011	July	i10	HO, high production pen	5
farm1a	330	2011-02-04	2011	February	i8	JE, high prod, ?, pregnant	4
farm1a	330	2011-03-22	2011	March	i13	JE and HO, 2nd lact and >, close ups	4
farm1a	330	2011-06-24	2011	June	i10	HO, high production pen	5
farm1a	330	2011-05-20	2011	May	i10	HO, pregnant	5
farm1a	330	2011-06-03	2011	June	i10	HO, high production pen	5
farm1a	330	2011-01-21	2011	January	i8	JE, high prod, ?, pregnant	4
farm1a	330	2011-02-18	2011	February	i8	JE, high prod, ?, pregnant	4
farm1a	330	2011-02-11	2011	February	i8	JE, high prod, ?, pregnant	4
farm1a	330	2011-10-14	2011	October	i10	HO, high production pen	5
farm1a	330	2011-01-07	2011	January	i11	JE, medium milk production, pregnant	4
farm1a	330	2011-10-12	2011	October	i10	HO, high production pen	5
farm1a	330	2011-03-28	2011	March	i13	JE and HO, 2nd lact and >, close ups	4
farm1a	330	2011-10-21	2011	October	i10	HO, high production pen	5
farm1a	330	2011-07-11	2011	July	i10	HO, high production pen	5
farm1a	330	2011-03-18	2011	March	i13	JE and HO, 2nd lact and >, close ups	4
farm1a	330	2011-02-10	2011	February	i8	JE, high prod, ?, pregnant	4
farm1a	330	2011-03-11	2011	March	i8	JE, high prod, ?, pregnant	4
farm1a	330	2011-11-04	2011	November	i10	HO, high production pen	5
farm1a	330	2011-02-22	2011	February	i8	JE, high prod, ?, pregnant	4
farm1a	330	2011-01-28	2011	January	i8	JE, high prod, ?, pregnant	4
farm1a	330	2011-04-01	2011	April	i13	JE and HO, 2nd lact and >, close ups	4
farm1a	330	2011-03-25	2011	March	i13	JE and HO, 2nd lact and >, close ups	4
farm1a	330	2011-10-28	2011	October	i10	HO, high production pen	5
farm1a	330	2011-03-04	2011	March	i8	JE, high prod, ?, pregnant	4
farm1a	330	2011-04-18	2011	April	i13	JE and HO, 2nd lact and >, close ups	4
farm1a	330	2011-03-15	2011	March	i8	JE, high prod, ?, pregnant	4
farm1a	330	2011-01-14	2011	January	i8	JE, high prod, ?, pregnant	4
farm1a	330	2011-04-29	2011	April	i7	Fresh >2 dim, JE and HO	5
farm1a	330	2011-05-13	2011	May	i10	HO, pregnant	5
farm1a	330	2011-03-01	2011	March	i8	JE, high prod, ?, pregnant	4
farm1a	330	2011-12-23	2011	December	i11	HO, medium milk production, pregnant	5
farm1a	331	2011-01-07	2011	January	i10	HO, high production pen	6
farm1a	331	2011-01-14	2011	January	i10	HO, high production pen	6
farm1a	331	2011-02-18	2011	February	i11	HO, high SCC, post hospital pen	6
farm1a	331	2011-01-21	2011	January	i7	Hospital pen	6
farm1a	331	2011-03-01	2011	March	i11	HO, high SCC, post hospital pen	6
farm1a	331	2011-02-11	2011	February	i11	HO, high SCC, post hospital pen	6
farm1a	331	2011-02-22	2011	February	i11	HO, high SCC, post hospital pen	6
farm1a	331	2011-01-28	2011	January	i11	HO, high SCC, post hospital pen	6
farm1a	331	2011-02-10	2011	February	i11	HO, high SCC, post hospital pen	6
farm1a	331	2011-02-04	2011	February	i11	HO, high SCC, post hospital pen	6
farm1a	332	2011-10-14	2011	October	i12	Far Offs	4
farm1a	332	2011-11-04	2011	November	i13	JE and HO, 2nd lact and >, close ups	4
farm1a	332	2011-06-03	2011	June	i8	JE, first lactation, breeding, high production	4
farm1a	332	2011-06-24	2011	June	i8	JE, first lactation, breeding, high production	4
farm1a	332	2011-07-11	2011	July	i8	JE, first lactation, breeding, high production	4
farm1a	332	2011-10-21	2011	October	i12	Far Offs	4
farm1a	332	2011-10-12	2011	October	i12	Far Offs	4
farm1a	332	2011-12-23	2011	December	i8	JE, first lactation, breeding, high production	5
farm1a	332	2011-07-01	2011	July	i8	JE, first lactation, breeding, high production	4
farm1a	332	2011-10-28	2011	October	i12	Far Offs	4
farm1a	333	2011-06-24	2011	June	i10	JE & HO, Breeding, 1st lact, high producing	5
farm1a	333	2011-10-28	2011	October	i10	JE & HO, Breeding, 1st lact, high producing	5
farm1a	333	2011-11-04	2011	November	i10	JE & HO, Breeding, 1st lact, high producing	5
farm1a	333	2011-10-12	2011	October	i10	JE & HO, Breeding, 1st lact, high producing	5
farm1a	333	2011-07-11	2011	July	i10	JE & HO, Breeding, 1st lact, high producing	5
farm1a	333	2011-12-23	2011	December	i11	JE, late lact, pregnant	5
farm1a	333	2011-06-03	2011	June	i7	Hospital pen	5
farm1a	333	2011-10-21	2011	October	i10	JE & HO, Breeding, 1st lact, high producing	5
farm1a	333	2011-10-14	2011	October	i10	JE & HO, Breeding, 1st lact, high producing	5
farm1a	333	2011-07-01	2011	July	i10	JE & HO, Breeding, 1st lact, high producing	5
farm1a	334	2011-06-03	2011	June	i8	JE, first lactation, breeding, high production	4
farm1a	334	2011-06-24	2011	June	i8	JE, first lactation, breeding, high production	4
farm1a	334	2011-11-04	2011	November	i13	JE and HO, 2nd lact and >, close ups	4
farm1a	334	2011-10-14	2011	October	i12	Far Offs	4
farm1a	334	2011-10-28	2011	October	i13	JE and HO, 2nd lact and >, close ups	4
farm1a	334	2011-10-21	2011	October	i12	Far Offs	4
farm1a	334	2011-07-11	2011	July	i8	JE, first lactation, breeding, high production	4
farm1a	334	2011-07-01	2011	July	i8	JE, first lactation, breeding, high production	4
farm1a	334	2011-10-12	2011	October	i12	Far Offs	4
farm1a	334	2011-12-23	2011	December	i10	JE & HO, Breeding, 1st lact, high producing	5
farm1a	335	2011-10-21	2011	October	i8	JE, first lactation, breeding, high production	5
farm1a	335	2011-10-12	2011	October	i8	JE, first lactation, breeding, high production	5
farm1a	335	2011-07-01	2011	July	i13	JE and HO, 2nd lact and >, close ups	4
farm1a	335	2011-07-11	2011	July	i7	Fresh >2 dim, JE and HO	5
farm1a	335	2011-10-28	2011	October	i8	JE, first lactation, breeding, high production	5
farm1a	335	2011-06-03	2011	June	i12	Far Offs	4
farm1a	335	2011-06-24	2011	June	i13	JE and HO, 2nd lact and >, close ups	4
farm1a	335	2011-10-14	2011	October	i8	JE, first lactation, breeding, high production	5
farm1a	335	2011-11-04	2011	November	i8	JE, first lactation, breeding, high production	5
farm1a	335	2011-12-23	2011	December	i8	JE, first lactation, breeding, high production	5
farm1a	336	2011-07-01	2011	July	i12	Far Offs	4
farm1a	336	2011-06-24	2011	June	i12	Far Offs	4
farm1a	336	2011-06-03	2011	June	i7	Hospital pen	4
farm1a	336	2011-07-11	2011	July	i12	Far Offs	4
farm1a	337	2011-12-23	2011	December	i13	JE and HO, 2nd lact and >, close ups	4
farm1a	337	2011-10-14	2011	October	i11	JE, late lact, pregnant	4
farm1a	337	2011-07-01	2011	July	i10	JE & HO, Breeding, 1st lact, high producing	4
farm1a	337	2011-10-21	2011	October	i11	JE, late lact, pregnant	4
farm1a	337	2011-06-03	2011	June	i10	JE & HO, Breeding, 1st lact, high producing	4
farm1a	337	2011-11-04	2011	November	i11	JE, late lact, pregnant	4
farm1a	337	2011-07-11	2011	July	i10	JE & HO, Breeding, 1st lact, high producing	4
farm1a	337	2011-10-28	2011	October	i11	JE, late lact, pregnant	4
farm1a	337	2011-10-12	2011	October	i11	JE, late lact, pregnant	4
farm1a	337	2011-06-24	2011	June	i10	JE & HO, Breeding, 1st lact, high producing	4
farm1a	338	2011-10-12	2011	October	i8	JE, first lactation, breeding, high production	5
farm1a	338	2011-06-03	2011	June	i7	Hospital pen	5
farm1a	338	2011-12-23	2011	December	i8	JE, first lactation, breeding, high production	5
farm1a	338	2011-10-14	2011	October	i8	JE, first lactation, breeding, high production	5
farm1a	338	2011-07-11	2011	July	i8	JE, first lactation, breeding, high production	5
farm1a	338	2011-11-04	2011	November	i8	JE, first lactation, breeding, high production	5
farm1a	338	2011-07-01	2011	July	i8	JE, first lactation, breeding, high production	5
farm1a	338	2011-06-24	2011	June	i8	JE, first lactation, breeding, high production	5
farm1a	338	2011-10-21	2011	October	i8	JE, first lactation, breeding, high production	5
farm1a	338	2011-10-28	2011	October	i8	JE, first lactation, breeding, high production	5
farm1a	339	2011-07-11	2011	July	i10	JE & HO, Breeding, 1st lact, high producing	4
farm1a	339	2011-10-21	2011	October	i13	JE and HO, 2nd lact and >, close ups	4
farm1a	339	2011-10-14	2011	October	i13	JE and HO, 2nd lact and >, close ups	4
farm1a	339	2011-06-24	2011	June	i10	JE & HO, Breeding, 1st lact, high producing	4
farm1a	339	2011-10-28	2011	October	i13	JE and HO, 2nd lact and >, close ups	4
farm1a	339	2011-11-04	2011	November	i7	Hospital pen	5
farm1a	339	2011-10-12	2011	October	i12	Far Offs	4
farm1a	339	2011-12-23	2011	December	i10	JE & HO, Breeding, 1st lact, high producing	5
farm1a	339	2011-06-03	2011	June	i10	JE & HO, Breeding, 1st lact, high producing	4
farm1a	339	2011-07-01	2011	July	i10	JE & HO, Breeding, 1st lact, high producing	4
farm1a	340	2011-10-21	2011	October	i10	JE, medium milk production, pregnant	6
farm1a	340	2011-02-22	2011	February	i11	HO, high SCC, post hospital pen	5
farm1a	340	2011-10-14	2011	October	i10	JE, medium milk production, pregnant	6
farm1a	340	2011-02-10	2011	February	i11	HO, high SCC, post hospital pen	5
farm1a	340	2011-03-04	2011	March	i11	HO, high SCC, post hospital pen	5
farm1a	340	2011-10-12	2011	October	i10	JE, medium milk production, pregnant	6
farm1a	340	2011-03-11	2011	March	i11	HO, high SCC, post hospital pen	5
farm1a	340	2011-03-01	2011	March	i11	HO, high SCC, post hospital pen	5
farm1a	340	2011-03-28	2011	March	i11	HO, high SCC, post hospital pen	5
farm1a	340	2011-06-24	2011	June	i12	Far Offs	5
farm1a	340	2011-12-23	2011	December	i11	HO, medium milk production, pregnant	6
farm1a	340	2011-01-21	2011	January	i11	HO, high SCC, post hospital pen	5
farm1a	340	2011-05-20	2011	May	i11	HO, medium milk production, pregnant	5
farm1a	340	2011-02-11	2011	February	i11	HO, high SCC, post hospital pen	5
farm1a	340	2011-10-28	2011	October	i10	JE, medium milk production, pregnant	6
farm1a	340	2011-03-08	2011	March	i11	HO, high SCC, post hospital pen	5
farm1a	340	2011-11-04	2011	November	i11	HO, medium milk production, pregnant	6
farm1a	340	2011-02-18	2011	February	i11	HO, high SCC, post hospital pen	5
farm1a	340	2011-02-04	2011	February	i11	HO, high SCC, post hospital pen	5
farm1a	340	2011-07-01	2011	July	i12	Far Offs	5
farm1a	340	2011-04-18	2011	April	i11	HO, medium milk production, pregnant	5
farm1a	340	2011-07-11	2011	July	i13	JE and HO, 2nd lact and >, close ups	5
farm1a	340	2011-04-01	2011	April	i11	HO, high SCC, post hospital pen	5
farm1a	340	2011-03-22	2011	March	i11	HO, high SCC, post hospital pen	5
farm1a	340	2011-03-15	2011	March	i11	HO, high SCC, post hospital pen	5
farm1a	340	2011-01-28	2011	January	i11	HO, high SCC, post hospital pen	5
farm1a	340	2011-05-09	2011	May	i11	HO, medium milk production, pregnant	5
farm1a	340	2011-05-13	2011	May	i11	HO, medium milk production, pregnant	5
farm1a	340	2011-01-14	2011	January	i11	HO, high SCC, post hospital pen	5
farm1a	340	2011-04-29	2011	April	i11	HO, medium milk production, pregnant	5
farm1a	340	2011-03-25	2011	March	i11	HO, high SCC, post hospital pen	5
farm1a	340	2011-01-07	2011	January	i11	HO, high SCC, post hospital pen	5
farm1a	340	2011-03-18	2011	March	i11	HO, high SCC, post hospital pen	5
farm1a	340	2011-06-03	2011	June	i12	Far Offs	5
farm1a	341	2011-02-18	2011	February	i10	HO, high production pen	5
farm1a	341	2011-03-11	2011	March	i10	HO, high production pen	5
farm1a	341	2011-04-29	2011	April	i11	HO, medium milk production, pregnant	5
farm1a	341	2011-03-22	2011	March	i10	HO, high production pen	5
farm1a	341	2011-05-09	2011	May	i11	HO, medium milk production, pregnant	5
farm1a	341	2011-10-14	2011	October	i10	JE, high milk production, breeding	6
farm1a	341	2011-02-04	2011	February	i10	HO, high production pen	5
farm1a	341	2011-04-18	2011	April	i11	HO, medium milk production, pregnant	5
farm1a	341	2011-03-08	2011	March	i10	HO, high production pen	5
farm1a	341	2011-01-14	2011	January	i10	HO, high production pen	5
farm1a	341	2011-06-03	2011	June	i11	HO, medium milk production, pregnant	5
farm1a	341	2011-11-04	2011	November	i10	JE, high milk production, breeding	6
farm1a	341	2011-01-07	2011	January	i10	HO, high production pen	5
farm1a	341	2011-06-24	2011	June	i12	Far Offs	5
farm1a	341	2011-02-10	2011	February	i10	HO, high production pen	5
farm1a	341	2011-03-28	2011	March	i10	JE, high milk production, breeding	5
farm1a	341	2011-10-21	2011	October	i10	JE, high milk production, breeding	6
farm1a	341	2011-05-13	2011	May	i11	HO, medium milk production, pregnant	5
farm1a	341	2011-04-01	2011	April	i11	HO, medium milk production, pregnant	5
farm1a	341	2011-03-04	2011	March	i10	HO, high production pen	5
farm1a	341	2011-07-01	2011	July	i12	Far Offs	5
farm1a	341	2011-03-15	2011	March	i10	HO, high production pen	5
farm1a	341	2011-10-12	2011	October	i7	Fresh >2 dim, JE and HO	6
farm1a	341	2011-10-28	2011	October	i10	JE, high milk production, breeding	6
farm1a	341	2011-02-11	2011	February	i10	HO, high production pen	5
farm1a	341	2011-01-21	2011	January	i10	HO, high production pen	5
farm1a	341	2011-01-28	2011	January	i10	HO, high production pen	5
farm1a	341	2011-05-20	2011	May	i11	HO, medium milk production, pregnant	5
farm1a	341	2011-12-23	2011	December	i10	JE, high milk production, breeding	6
farm1a	341	2011-03-01	2011	March	i10	HO, high production pen	5
farm1a	341	2011-07-11	2011	July	i12	Far Offs	5
farm1a	341	2011-03-25	2011	March	i10	JE, high milk production, breeding	5
farm1a	341	2011-03-18	2011	March	i10	HO, high production pen	5
farm1a	341	2011-02-22	2011	February	i10	HO, high production pen	5
farm1a	342	2011-07-11	2011	July	i8	JE, first lactation, breeding, high production	4
farm1a	342	2011-10-14	2011	October	i13	JE and HO, 2nd lact and >, close ups	4
farm1a	342	2011-10-12	2011	October	i13	JE and HO, 2nd lact and >, close ups	4
farm1a	342	2011-10-21	2011	October	i13	JE and HO, 2nd lact and >, close ups	4
farm1a	342	2011-10-28	2011	October	i7	JE and HO, fresh heifers	5
farm1a	342	2011-12-23	2011	December	i10	JE & HO, Breeding, 1st lact, high producing	5
farm1a	342	2011-07-01	2011	July	i8	JE, first lactation, breeding, high production	4
farm1a	342	2011-11-04	2011	November	i7	JE and HO, fresh heifers	5
farm1a	342	2011-06-03	2011	June	i8	JE, first lactation, breeding, high production	4
farm1a	342	2011-06-24	2011	June	i8	JE, first lactation, breeding, high production	4
farm1a	343	2011-06-24	2011	June	i10	JE & HO, Breeding, 1st lact, high producing	4
farm1a	343	2011-11-04	2011	November	i10	JE & HO, Breeding, 1st lact, high producing	4
farm1a	343	2011-07-11	2011	July	i10	JE & HO, Breeding, 1st lact, high producing	4
farm1a	343	2011-10-21	2011	October	i10	JE & HO, Breeding, 1st lact, high producing	4
farm1a	343	2011-10-14	2011	October	i10	JE & HO, Breeding, 1st lact, high producing	4
farm1a	343	2011-10-28	2011	October	i10	JE & HO, Breeding, 1st lact, high producing	4
farm1a	343	2011-07-01	2011	July	i10	JE & HO, Breeding, 1st lact, high producing	4
farm1a	343	2011-10-12	2011	October	i10	JE & HO, Breeding, 1st lact, high producing	4
farm1a	343	2011-12-23	2011	December	i10	JE & HO, Breeding, 1st lact, high producing	4
farm1a	343	2011-06-03	2011	June	i7	Hospital pen	4
farm1a	344	2011-12-23	2011	December	i8	JE, high prod, ?, pregnant	4
farm1a	344	2011-07-11	2011	July	i8	JE, first lactation, breeding, high production	4
farm1a	344	2011-10-12	2011	October	i8	JE, first lactation, breeding, high production	4
farm1a	344	2011-07-01	2011	July	i8	JE, first lactation, breeding, high production	4
farm1a	344	2011-06-03	2011	June	i8	JE, first lactation, breeding, high production	4
farm1a	344	2011-10-28	2011	October	i11	JE, late lact, pregnant	4
farm1a	344	2011-06-24	2011	June	i8	JE, first lactation, breeding, high production	4
farm1a	344	2011-10-21	2011	October	i11	JE, late lact, pregnant	4
farm1a	344	2011-10-14	2011	October	i8	JE, first lactation, breeding, high production	4
farm1a	344	2011-11-04	2011	November	i11	JE, late lact, pregnant	4
farm1a	345	2011-11-04	2011	November	i8	JE, first lactation, breeding, high production	5
farm1a	345	2011-10-21	2011	October	i8	JE, first lactation, breeding, high production	5
farm1a	345	2011-10-14	2011	October	i8	JE, first lactation, breeding, high production	5
farm1a	345	2011-06-03	2011	June	i8	JE, first lactation, breeding, high production	4
farm1a	345	2011-07-01	2011	July	i9	HO, 1st lact, breeding	4
farm1a	345	2011-07-11	2011	July	i9	HO, 1st lact, breeding	4
farm1a	345	2011-10-12	2011	October	i7	JE and HO, fresh heifers	5
farm1a	345	2011-10-28	2011	October	i8	JE, first lactation, breeding, high production	5
farm1a	345	2011-12-23	2011	December	i8	JE, first lactation, breeding, high production	5
farm1a	345	2011-06-24	2011	June	i9	HO, 1st lact, breeding	4
farm1a	346	2011-10-12	2011	October	i10	JE & HO, Breeding, 1st lact, high producing	4
farm1a	346	2011-11-04	2011	November	i10	JE & HO, Breeding, 1st lact, high producing	4
farm1a	346	2011-07-01	2011	July	i10	JE & HO, Breeding, 1st lact, high producing	4
farm1a	346	2011-06-03	2011	June	i10	JE & HO, Breeding, 1st lact, high producing	4
farm1a	346	2011-10-14	2011	October	i10	JE & HO, Breeding, 1st lact, high producing	4
farm1a	346	2011-10-21	2011	October	i10	JE & HO, Breeding, 1st lact, high producing	4
farm1a	346	2011-12-23	2011	December	i11	JE, late lact, pregnant	4
farm1a	346	2011-06-24	2011	June	i10	JE & HO, Breeding, 1st lact, high producing	4
farm1a	346	2011-07-11	2011	July	i10	JE & HO, Breeding, 1st lact, high producing	4
farm1a	346	2011-10-28	2011	October	i10	JE & HO, Breeding, 1st lact, high producing	4
farm1a	347	2011-07-11	2011	July	i8	JE, first lactation, breeding, high production	5
farm1a	347	2011-10-28	2011	October	i8	JE, first lactation, breeding, high production	5
farm1a	347	2011-10-12	2011	October	i8	JE, first lactation, breeding, high production	5
farm1a	347	2011-06-03	2011	June	i13	JE and HO, 2nd lact and >, close ups	4
farm1a	347	2011-10-14	2011	October	i8	JE, first lactation, breeding, high production	5
farm1a	347	2011-06-24	2011	June	i8	JE, first lactation, breeding, high production	5
farm1a	347	2011-07-01	2011	July	i8	JE, first lactation, breeding, high production	5
farm1a	347	2011-11-04	2011	November	i8	JE, first lactation, breeding, high production	5
farm1a	347	2011-10-21	2011	October	i8	JE, first lactation, breeding, high production	5
farm1a	347	2011-12-23	2011	December	i8	JE, first lactation, breeding, high production	5
farm1a	348	2011-06-03	2011	June	i10	JE & HO, Breeding, 1st lact, high producing	4
farm1a	348	2011-10-12	2011	October	i10	JE & HO, Breeding, 1st lact, high producing	4
farm1a	348	2011-12-23	2011	December	i8	JE, high prod, ?, pregnant	4
farm1a	348	2011-07-01	2011	July	i10	JE & HO, Breeding, 1st lact, high producing	4
farm1a	348	2011-11-04	2011	November	i9	HO, 1st lact, breeding	4
farm1a	348	2011-10-28	2011	October	i9	HO, 1st lact, breeding	4
farm1a	348	2011-10-14	2011	October	i10	JE & HO, Breeding, 1st lact, high producing	4
farm1a	348	2011-06-24	2011	June	i10	JE & HO, Breeding, 1st lact, high producing	4
farm1a	348	2011-07-11	2011	July	i10	JE & HO, Breeding, 1st lact, high producing	4
farm1a	348	2011-10-21	2011	October	i9	HO, 1st lact, breeding	4
farm1a	349	2011-10-28	2011	October	i8	JE, first lactation, breeding, high production	5
farm1a	349	2011-10-21	2011	October	i8	JE, first lactation, breeding, high production	5
farm1a	349	2011-11-04	2011	November	i8	JE, first lactation, breeding, high production	5
farm1a	349	2011-07-01	2011	July	i8	JE, first lactation, breeding, high production	4
farm1a	349	2011-10-12	2011	October	i7	JE and HO, fresh heifers	5
farm1a	349	2011-06-03	2011	June	i8	JE, first lactation, breeding, high production	4
farm1a	349	2011-10-14	2011	October	i7	JE and HO, fresh heifers	5
farm1a	349	2011-07-11	2011	July	i8	JE, first lactation, breeding, high production	4
farm1a	349	2011-12-23	2011	December	i8	JE, first lactation, breeding, high production	5
farm1a	349	2011-06-24	2011	June	i8	JE, first lactation, breeding, high production	4
farm1a	350	2011-01-28	2011	January	i11	HO, medium milk production, pregnant	5
farm1a	350	2011-02-10	2011	February	i11	JE, medium milk production, pregnant	5
farm1a	350	2011-10-28	2011	October	i10	HO, high production pen	6
farm1a	350	2011-03-28	2011	March	i12	Far Offs	5
farm1a	350	2011-03-25	2011	March	i12	Far Offs	5
farm1a	350	2011-12-23	2011	December	i10	HO, high production pen	6
farm1a	350	2011-10-14	2011	October	i10	HO, high production pen	6
farm1a	350	2011-05-09	2011	May	i7	Fresh >2 dim, JE and HO	6
farm1a	350	2011-03-04	2011	March	i12	Far Offs	5
farm1a	350	2011-03-22	2011	March	i12	Far Offs	5
farm1a	350	2011-04-29	2011	April	i7	Fresh >2 dim, JE and HO	6
farm1a	350	2011-06-24	2011	June	i10	HO, high production pen	6
farm1a	350	2011-05-13	2011	May	i10	HO, pregnant	6
farm1a	350	2011-07-11	2011	July	i10	HO, high production pen	6
farm1a	350	2011-06-03	2011	June	i10	HO, high production pen	6
farm1a	350	2011-01-21	2011	January	i11	HO, medium milk production, pregnant	5
farm1a	350	2011-03-08	2011	March	i12	Far Offs	5
farm1a	350	2011-10-12	2011	October	i10	HO, high production pen	6
farm1a	350	2011-02-04	2011	February	i11	JE, medium milk production, pregnant	5
farm1a	350	2011-04-18	2011	April	i3	JE and HO, springers, close up heifers	5
farm1a	350	2011-07-01	2011	July	i10	HO, high production pen	6
farm1a	350	2011-02-11	2011	February	i11	JE, medium milk production, pregnant	5
farm1a	350	2011-01-07	2011	January	i11	HO, medium milk production, pregnant	5
farm1a	350	2011-03-15	2011	March	i12	Far Offs	5
farm1a	350	2011-03-11	2011	March	i12	Far Offs	5
farm1a	350	2011-11-04	2011	November	i10	HO, high production pen	6
farm1a	350	2011-03-18	2011	March	i12	Far Offs	5
farm1a	350	2011-04-01	2011	April	i12	Far Offs	5
farm1a	350	2011-05-20	2011	May	i10	HO, pregnant	6
farm1a	350	2011-02-18	2011	February	i11	JE, medium milk production, pregnant	5
farm1a	350	2011-01-14	2011	January	i11	HO, medium milk production, pregnant	5
farm1a	350	2011-02-22	2011	February	i11	JE, medium milk production, pregnant	5
farm1a	350	2011-03-01	2011	March	i11	JE, medium milk production, pregnant	5
farm1a	350	2011-10-21	2011	October	i10	HO, high production pen	6
farm1a	351	2011-10-21	2011	October	i13	JE and HO, 2nd lact and >, close ups	4
farm1a	351	2011-07-01	2011	July	i8	JE, first lactation, breeding, high production	4
farm1a	351	2011-06-03	2011	June	i8	JE, first lactation, breeding, high production	4
farm1a	351	2011-12-23	2011	December	i10	JE & HO, Breeding, 1st lact, high producing	5
farm1a	351	2011-10-28	2011	October	i13	JE and HO, 2nd lact and >, close ups	4
farm1a	351	2011-06-24	2011	June	i8	JE, first lactation, breeding, high production	4
farm1a	351	2011-11-04	2011	November	i13	JE and HO, 2nd lact and >, close ups	4
farm1a	351	2011-07-11	2011	July	i8	JE, first lactation, breeding, high production	4
farm1a	351	2011-10-12	2011	October	i13	JE and HO, 2nd lact and >, close ups	4
farm1a	351	2011-10-14	2011	October	i13	JE and HO, 2nd lact and >, close ups	4
farm1a	352	2011-07-01	2011	July	i8	JE, first lactation, breeding, high production	4
farm1a	352	2011-11-04	2011	November	i7	JE and HO, fresh heifers	5
farm1a	352	2011-10-12	2011	October	i13	JE and HO, 2nd lact and >, close ups	4
farm1a	352	2011-07-11	2011	July	i8	JE, first lactation, breeding, high production	4
farm1a	352	2011-06-03	2011	June	i8	JE, first lactation, breeding, high production	4
farm1a	352	2011-06-24	2011	June	i8	JE, first lactation, breeding, high production	4
farm1a	352	2011-10-21	2011	October	i13	JE and HO, 2nd lact and >, close ups	4
farm1a	352	2011-10-14	2011	October	i13	JE and HO, 2nd lact and >, close ups	4
farm1a	352	2011-10-28	2011	October	i7	Hospital pen	5
farm1a	352	2011-12-23	2011	December	i10	JE & HO, Breeding, 1st lact, high producing	5
farm1a	353	2011-10-12	2011	October	i12	Far Offs	4
farm1a	353	2011-06-24	2011	June	i10	JE & HO, Breeding, 1st lact, high producing	4
farm1a	353	2011-10-14	2011	October	i12	Far Offs	4
farm1a	353	2011-10-21	2011	October	i12	Far Offs	4
farm1a	353	2011-12-23	2011	December	i8	JE, first lactation, breeding, high production	5
farm1a	353	2011-07-11	2011	July	i10	JE & HO, Breeding, 1st lact, high producing	4
farm1a	353	2011-10-28	2011	October	i12	Far Offs	4
farm1a	353	2011-06-03	2011	June	i10	JE & HO, Breeding, 1st lact, high producing	4
farm1a	353	2011-07-01	2011	July	i10	JE & HO, Breeding, 1st lact, high producing	4
farm1a	353	2011-11-04	2011	November	i13	JE and HO, 2nd lact and >, close ups	4
farm1a	354	2011-10-14	2011	October	i10	JE & HO, Breeding, 1st lact, high producing	4
farm1a	354	2011-10-28	2011	October	i10	JE & HO, Breeding, 1st lact, high producing	4
farm1a	354	2011-12-23	2011	December	i10	JE & HO, Breeding, 1st lact, high producing	4
farm1a	354	2011-07-11	2011	July	i10	JE & HO, Breeding, 1st lact, high producing	4
farm1a	354	2011-06-24	2011	June	i10	JE & HO, Breeding, 1st lact, high producing	4
farm1a	354	2011-06-03	2011	June	i10	JE & HO, Breeding, 1st lact, high producing	4
farm1a	354	2011-07-01	2011	July	i10	JE & HO, Breeding, 1st lact, high producing	4
farm1a	354	2011-10-12	2011	October	i10	JE & HO, Breeding, 1st lact, high producing	4
farm1a	354	2011-10-21	2011	October	i10	JE & HO, Breeding, 1st lact, high producing	4
farm1a	354	2011-11-04	2011	November	i10	JE & HO, Breeding, 1st lact, high producing	4
farm1a	355	2011-10-14	2011	October	i12	Far Offs	4
farm1a	355	2011-06-03	2011	June	i8	JE, first lactation, breeding, high production	4
farm1a	355	2011-07-11	2011	July	i10	JE & HO, Breeding, 1st lact, high producing	4
farm1a	355	2011-07-01	2011	July	i10	JE & HO, Breeding, 1st lact, high producing	4
farm1a	355	2011-06-24	2011	June	i7	Hospital pen	4
farm1a	355	2011-10-21	2011	October	i12	Far Offs	4
farm1a	355	2011-10-12	2011	October	i12	Far Offs	4
farm1a	355	2011-10-28	2011	October	i12	Far Offs	4
farm1a	355	2011-11-04	2011	November	i13	JE and HO, 2nd lact and >, close ups	4
farm1a	356	2011-07-11	2011	July	i10	JE & HO, Breeding, 1st lact, high producing	4
farm1a	356	2011-06-24	2011	June	i10	JE & HO, Breeding, 1st lact, high producing	4
farm1a	356	2011-10-21	2011	October	i10	JE & HO, Breeding, 1st lact, high producing	4
farm1a	356	2011-10-14	2011	October	i10	JE & HO, Breeding, 1st lact, high producing	4
farm1a	356	2011-07-01	2011	July	i10	JE & HO, Breeding, 1st lact, high producing	4
farm1a	356	2011-10-28	2011	October	i10	JE & HO, Breeding, 1st lact, high producing	4
farm1a	356	2011-10-12	2011	October	i10	JE & HO, Breeding, 1st lact, high producing	4
farm1a	356	2011-11-04	2011	November	i7	Hospital pen	4
farm1a	356	2011-06-03	2011	June	i10	JE & HO, Breeding, 1st lact, high producing	4
farm1a	357	2011-12-23	2011	December	i8	JE, first lactation, breeding, high production	4
farm1a	357	2011-10-12	2011	October	i8	JE, first lactation, breeding, high production	4
farm1a	357	2011-10-28	2011	October	i8	JE, first lactation, breeding, high production	4
farm1a	357	2011-10-14	2011	October	i8	JE, first lactation, breeding, high production	4
farm1a	357	2011-11-04	2011	November	i8	JE, first lactation, breeding, high production	4
farm1a	357	2011-06-03	2011	June	i8	JE, first lactation, breeding, high production	4
farm1a	357	2011-07-11	2011	July	i8	JE, first lactation, breeding, high production	4
farm1a	357	2011-07-01	2011	July	i8	JE, first lactation, breeding, high production	4
farm1a	357	2011-06-24	2011	June	i8	JE, first lactation, breeding, high production	4
farm1a	357	2011-10-21	2011	October	i8	JE, first lactation, breeding, high production	4
farm1a	358	2011-07-11	2011	July	i12	Far Offs	3
farm1a	358	2011-07-01	2011	July	i12	Far Offs	3
farm1a	358	2011-01-14	2011	January	i10	JE, high milk production, breeding	3
farm1a	358	2011-10-28	2011	October	i10	HO, high production pen	4
farm1a	358	2011-06-03	2011	June	i11	HO, medium milk production, pregnant	3
farm1a	358	2011-03-15	2011	March	i10	JE, high milk production, breeding	3
farm1a	358	2011-03-22	2011	March	i10	JE, high milk production, breeding	3
farm1a	358	2011-04-01	2011	April	i11	HO, medium milk production, pregnant	3
farm1a	358	2011-03-25	2011	March	i10	JE, high milk production, breeding	3
farm1a	358	2011-05-20	2011	May	i11	HO, medium milk production, pregnant	3
farm1a	358	2011-01-07	2011	January	i10	JE, high milk production, breeding	3
farm1a	358	2011-03-11	2011	March	i10	JE, high milk production, breeding	3
farm1a	358	2011-04-29	2011	April	i11	HO, medium milk production, pregnant	3
farm1a	358	2011-03-28	2011	March	i10	JE, high milk production, breeding	3
farm1a	358	2011-04-18	2011	April	i11	HO, medium milk production, pregnant	3
farm1a	358	2011-10-21	2011	October	i10	HO, high production pen	4
farm1a	358	2011-12-23	2011	December	i7	Hospital pen	4
farm1a	358	2011-06-24	2011	June	i12	Far Offs	3
farm1a	358	2011-01-21	2011	January	i10	JE, high milk production, breeding	3
farm1a	358	2011-10-12	2011	October	i10	HO, high production pen	4
farm1a	358	2011-03-04	2011	March	i10	JE, high milk production, breeding	3
farm1a	358	2011-11-04	2011	November	i10	HO, high production pen	4
farm1a	358	2011-02-11	2011	February	i10	JE, high milk production, breeding	3
farm1a	358	2011-01-28	2011	January	i10	JE, high milk production, breeding	3
farm1a	358	2011-03-08	2011	March	i10	JE, high milk production, breeding	3
farm1a	358	2011-02-18	2011	February	i10	JE, high milk production, breeding	3
farm1a	358	2011-02-10	2011	February	i10	JE, high milk production, breeding	3
farm1a	358	2011-10-14	2011	October	i10	HO, high production pen	4
farm1a	358	2011-02-04	2011	February	i10	JE, high milk production, breeding	3
farm1a	358	2011-03-01	2011	March	i10	JE, high milk production, breeding	3
farm1a	358	2011-02-22	2011	February	i10	JE, high milk production, breeding	3
farm1a	358	2011-03-18	2011	March	i10	JE, high milk production, breeding	3
farm1a	358	2011-05-13	2011	May	i11	HO, medium milk production, pregnant	3
farm1a	358	2011-05-09	2011	May	i11	HO, medium milk production, pregnant	3
farm1a	359	2011-07-11	2011	July	i12	Far Offs	3
farm1a	359	2011-07-01	2011	July	i12	Far Offs	3
farm1a	359	2011-06-24	2011	June	i12	Far Offs	3
farm1a	359	2011-10-21	2011	October	i10	JE & HO, Breeding, 1st lact, high producing	4
farm1a	359	2011-10-28	2011	October	i10	JE & HO, Breeding, 1st lact, high producing	4
farm1a	359	2011-06-03	2011	June	i8	JE, first lactation, breeding, high production	3
farm1a	359	2011-12-23	2011	December	i10	JE & HO, Breeding, 1st lact, high producing	4
farm1a	359	2011-11-04	2011	November	i10	JE & HO, Breeding, 1st lact, high producing	4
farm1a	359	2011-10-12	2011	October	i10	JE & HO, Breeding, 1st lact, high producing	4
farm1a	359	2011-10-14	2011	October	i10	JE & HO, Breeding, 1st lact, high producing	4
farm1a	360	2011-06-03	2011	June	i8	JE, first lactation, breeding, high production	3
farm1a	360	2011-10-21	2011	October	i12	Far Offs	3
farm1a	360	2011-07-11	2011	July	i8	JE, first lactation, breeding, high production	3
farm1a	360	2011-10-28	2011	October	i12	Far Offs	3
farm1a	360	2011-06-24	2011	June	i8	JE, first lactation, breeding, high production	3
farm1a	360	2011-12-23	2011	December	i8	JE, first lactation, breeding, high production	4
farm1a	360	2011-11-04	2011	November	i13	JE and HO, 2nd lact and >, close ups	3
farm1a	360	2011-10-12	2011	October	i12	Far Offs	3
farm1a	360	2011-07-01	2011	July	i8	JE, first lactation, breeding, high production	3
farm1a	360	2011-10-14	2011	October	i12	Far Offs	3
farm1a	361	2011-06-03	2011	June	i10	JE & HO, Breeding, 1st lact, high producing	4
farm1a	361	2011-10-14	2011	October	i11	JE, late lact, pregnant	4
farm1a	361	2011-06-24	2011	June	i10	JE & HO, Breeding, 1st lact, high producing	4
farm1a	361	2011-10-21	2011	October	i11	JE, late lact, pregnant	4
farm1a	361	2011-10-12	2011	October	i11	JE, late lact, pregnant	4
farm1a	361	2011-07-11	2011	July	i10	JE & HO, Breeding, 1st lact, high producing	4
farm1a	361	2011-07-01	2011	July	i10	JE & HO, Breeding, 1st lact, high producing	4
farm1a	361	2011-10-28	2011	October	i11	JE, late lact, pregnant	4
farm1a	361	2011-12-23	2011	December	i13	JE and HO, 2nd lact and >, close ups	4
farm1a	361	2011-11-04	2011	November	i8	JE, high prod, ?, pregnant	4
farm1a	362	2011-07-11	2011	July	i8	JE, first lactation, breeding, high production	4
farm1a	362	2011-10-28	2011	October	i9	HO, 1st lact, breeding	4
farm1a	362	2011-10-21	2011	October	i9	HO, 1st lact, breeding	4
farm1a	362	2011-10-12	2011	October	i9	HO, 1st lact, breeding	4
farm1a	362	2011-06-03	2011	June	i8	JE, first lactation, breeding, high production	4
farm1a	362	2011-11-04	2011	November	i9	HO, 1st lact, breeding	4
farm1a	362	2011-07-01	2011	July	i8	JE, first lactation, breeding, high production	4
farm1a	362	2011-06-24	2011	June	i8	JE, first lactation, breeding, high production	4
farm1a	362	2011-10-14	2011	October	i9	HO, 1st lact, breeding	4
farm1a	362	2011-12-23	2011	December	i13	JE and HO, 2nd lact and >, close ups	4
farm1a	363	2011-06-03	2011	June	i10	JE & HO, Breeding, 1st lact, high producing	4
farm1a	363	2011-06-24	2011	June	i10	JE & HO, Breeding, 1st lact, high producing	4
farm1a	363	2011-10-28	2011	October	i12	Far Offs	4
farm1a	363	2011-12-23	2011	December	i13	JE and HO, 2nd lact and >, close ups	4
farm1a	363	2011-07-01	2011	July	i10	JE & HO, Breeding, 1st lact, high producing	4
farm1a	363	2011-07-11	2011	July	i10	JE & HO, Breeding, 1st lact, high producing	4
farm1a	363	2011-10-12	2011	October	i12	Far Offs	4
farm1a	363	2011-10-14	2011	October	i12	Far Offs	4
farm1a	363	2011-11-04	2011	November	i12	Far Offs	4
farm1a	363	2011-10-21	2011	October	i12	Far Offs	4
farm1a	364	2011-12-23	2011	December	i11	JE, late lact, pregnant	4
farm1a	364	2011-10-14	2011	October	i8	JE, first lactation, breeding, high production	4
farm1a	364	2011-11-04	2011	November	i8	JE, first lactation, breeding, high production	4
farm1a	364	2011-07-01	2011	July	i8	JE, first lactation, breeding, high production	4
farm1a	364	2011-10-28	2011	October	i8	JE, first lactation, breeding, high production	4
farm1a	364	2011-06-24	2011	June	i8	JE, first lactation, breeding, high production	4
farm1a	364	2011-06-03	2011	June	i8	JE, first lactation, breeding, high production	4
farm1a	364	2011-10-21	2011	October	i8	JE, first lactation, breeding, high production	4
farm1a	364	2011-10-12	2011	October	i8	JE, first lactation, breeding, high production	4
farm1a	364	2011-07-11	2011	July	i8	JE, first lactation, breeding, high production	4
farm1a	365	2011-10-21	2011	October	i10	JE & HO, Breeding, 1st lact, high producing	4
farm1a	365	2011-07-11	2011	July	i10	JE & HO, Breeding, 1st lact, high producing	3
farm1a	365	2011-06-24	2011	June	i10	JE & HO, Breeding, 1st lact, high producing	3
farm1a	365	2011-10-12	2011	October	i10	JE & HO, Breeding, 1st lact, high producing	4
farm1a	365	2011-07-01	2011	July	i10	JE & HO, Breeding, 1st lact, high producing	3
farm1a	365	2011-10-14	2011	October	i10	JE & HO, Breeding, 1st lact, high producing	4
farm1a	365	2011-12-23	2011	December	i10	JE & HO, Breeding, 1st lact, high producing	4
farm1a	365	2011-11-04	2011	November	i10	JE & HO, Breeding, 1st lact, high producing	4
farm1a	365	2011-10-28	2011	October	i10	JE & HO, Breeding, 1st lact, high producing	4
farm1a	365	2011-06-03	2011	June	i10	JE & HO, Breeding, 1st lact, high producing	3
farm1a	366	2011-07-11	2011	July	i12	Far Offs	3
farm1a	366	2011-10-12	2011	October	i10	JE & HO, Breeding, 1st lact, high producing	4
farm1a	366	2011-10-14	2011	October	i10	JE & HO, Breeding, 1st lact, high producing	4
farm1a	366	2011-06-03	2011	June	i10	JE & HO, Breeding, 1st lact, high producing	3
farm1a	366	2011-12-23	2011	December	i10	JE & HO, Breeding, 1st lact, high producing	4
farm1a	366	2011-11-04	2011	November	i10	JE & HO, Breeding, 1st lact, high producing	4
farm1a	366	2011-06-24	2011	June	i12	Far Offs	3
farm1a	366	2011-10-28	2011	October	i10	JE & HO, Breeding, 1st lact, high producing	4
farm1a	366	2011-07-01	2011	July	i12	Far Offs	3
farm1a	366	2011-10-21	2011	October	i10	JE & HO, Breeding, 1st lact, high producing	4
farm1a	367	2011-07-01	2011	July	i10	JE & HO, Breeding, 1st lact, high producing	4
farm1a	367	2011-10-12	2011	October	i12	Far Offs	4
farm1a	367	2011-10-14	2011	October	i13	JE and HO, 2nd lact and >, close ups	4
farm1a	367	2011-06-03	2011	June	i10	JE & HO, Breeding, 1st lact, high producing	4
farm1a	367	2011-12-23	2011	December	i10	JE & HO, Breeding, 1st lact, high producing	5
farm1a	367	2011-06-24	2011	June	i10	JE & HO, Breeding, 1st lact, high producing	4
farm1a	367	2011-11-04	2011	November	i13	JE and HO, 2nd lact and >, close ups	4
farm1a	367	2011-10-28	2011	October	i13	JE and HO, 2nd lact and >, close ups	4
farm1a	367	2011-10-21	2011	October	i13	JE and HO, 2nd lact and >, close ups	4
farm1a	367	2011-07-11	2011	July	i10	JE & HO, Breeding, 1st lact, high producing	4
farm1a	368	2011-07-11	2011	July	i10	JE & HO, Breeding, 1st lact, high producing	4
farm1a	368	2011-10-21	2011	October	i10	JE & HO, Breeding, 1st lact, high producing	4
farm1a	368	2011-10-12	2011	October	i10	JE & HO, Breeding, 1st lact, high producing	4
farm1a	368	2011-12-23	2011	December	i11	JE, late lact, pregnant	4
farm1a	368	2011-07-01	2011	July	i10	JE & HO, Breeding, 1st lact, high producing	4
farm1a	368	2011-06-03	2011	June	i10	JE & HO, Breeding, 1st lact, high producing	4
farm1a	368	2011-10-28	2011	October	i10	JE & HO, Breeding, 1st lact, high producing	4
farm1a	368	2011-11-04	2011	November	i10	JE & HO, Breeding, 1st lact, high producing	4
farm1a	368	2011-06-24	2011	June	i10	JE & HO, Breeding, 1st lact, high producing	4
farm1a	368	2011-10-14	2011	October	i10	JE & HO, Breeding, 1st lact, high producing	4
farm1a	369	2011-06-03	2011	June	i10	JE & HO, Breeding, 1st lact, high producing	3
farm1a	369	2011-06-24	2011	June	i9	HO, 1st lact, breeding	3
farm1a	369	2011-07-01	2011	July	i9	HO, 1st lact, breeding	3
farm1a	369	2011-10-12	2011	October	i8	JE, first lactation, breeding, high production	4
farm1a	369	2011-10-21	2011	October	i8	JE, first lactation, breeding, high production	4
farm1a	369	2011-11-04	2011	November	i8	JE, first lactation, breeding, high production	4
farm1a	369	2011-12-23	2011	December	i8	JE, first lactation, breeding, high production	4
farm1a	369	2011-10-14	2011	October	i8	JE, first lactation, breeding, high production	4
farm1a	369	2011-07-11	2011	July	i12	Far Offs	3
farm1a	369	2011-10-28	2011	October	i8	JE, first lactation, breeding, high production	4
farm1a	370	2011-12-23	2011	December	i10	JE & HO, Breeding, 1st lact, high producing	4
farm1a	370	2011-06-24	2011	June	i13	JE and HO, 2nd lact and >, close ups	3
farm1a	370	2011-10-12	2011	October	i10	JE & HO, Breeding, 1st lact, high producing	4
farm1a	370	2011-07-11	2011	July	i7	JE and HO, fresh heifers	4
farm1a	370	2011-07-01	2011	July	i7	JE and HO, fresh heifers	4
farm1a	370	2011-10-21	2011	October	i10	JE & HO, Breeding, 1st lact, high producing	4
farm1a	370	2011-11-04	2011	November	i10	JE & HO, Breeding, 1st lact, high producing	4
farm1a	370	2011-06-03	2011	June	i13	JE and HO, 2nd lact and >, close ups	3
farm1a	370	2011-10-14	2011	October	i10	JE & HO, Breeding, 1st lact, high producing	4
farm1a	370	2011-10-28	2011	October	i10	JE & HO, Breeding, 1st lact, high producing	4
farm1a	371	2011-07-11	2011	July	i12	Far Offs	3
farm1a	371	2011-06-24	2011	June	i9	HO, 1st lact, breeding	3
farm1a	371	2011-10-21	2011	October	i8	JE, first lactation, breeding, high production	4
farm1a	371	2011-06-03	2011	June	i8	JE, first lactation, breeding, high production	3
farm1a	371	2011-12-23	2011	December	i10	JE & HO, Breeding, 1st lact, high producing	4
farm1a	371	2011-11-04	2011	November	i10	JE & HO, Breeding, 1st lact, high producing	4
farm1a	371	2011-10-28	2011	October	i8	JE, first lactation, breeding, high production	4
farm1a	371	2011-07-01	2011	July	i9	HO, 1st lact, breeding	3
farm1a	371	2011-10-12	2011	October	i8	JE, first lactation, breeding, high production	4
farm1a	371	2011-10-14	2011	October	i8	JE, first lactation, breeding, high production	4
farm1a	372	2011-07-11	2011	July	i8	JE, first lactation, breeding, high production	3
farm1a	372	2011-07-01	2011	July	i8	JE, first lactation, breeding, high production	3
farm1a	372	2011-06-24	2011	June	i8	JE, first lactation, breeding, high production	3
farm1a	372	2011-06-03	2011	June	i8	JE, first lactation, breeding, high production	3
farm1a	373	2011-10-21	2011	October	i12	Far Offs	3
farm1a	373	2011-10-14	2011	October	i12	Far Offs	3
farm1a	373	2011-10-28	2011	October	i13	JE and HO, 2nd lact and >, close ups	3
farm1a	373	2011-10-12	2011	October	i12	Far Offs	3
farm1a	373	2011-07-11	2011	July	i10	JE & HO, Breeding, 1st lact, high producing	3
farm1a	373	2011-06-24	2011	June	i10	JE & HO, Breeding, 1st lact, high producing	3
farm1a	373	2011-11-04	2011	November	i13	JE and HO, 2nd lact and >, close ups	3
farm1a	373	2011-12-23	2011	December	i8	JE, first lactation, breeding, high production	4
farm1a	373	2011-06-03	2011	June	i10	JE & HO, Breeding, 1st lact, high producing	3
farm1a	373	2011-07-01	2011	July	i10	JE & HO, Breeding, 1st lact, high producing	3
farm1a	374	2011-11-04	2011	November	i13	JE and HO, 2nd lact and >, close ups	4
farm1a	374	2011-10-28	2011	October	i12	Far Offs	4
farm1a	374	2011-06-24	2011	June	i10	JE & HO, Breeding, 1st lact, high producing	4
farm1a	374	2011-07-01	2011	July	i10	JE & HO, Breeding, 1st lact, high producing	4
farm1a	374	2011-07-11	2011	July	i10	JE & HO, Breeding, 1st lact, high producing	4
farm1a	374	2011-10-21	2011	October	i12	Far Offs	4
farm1a	374	2011-10-14	2011	October	i12	Far Offs	4
farm1a	374	2011-06-03	2011	June	i10	JE & HO, Breeding, 1st lact, high producing	4
farm1a	374	2011-12-23	2011	December	i8	JE, first lactation, breeding, high production	5
farm1a	374	2011-10-12	2011	October	i12	Far Offs	4
farm1a	375	2011-06-03	2011	June	i8	JE, first lactation, breeding, high production	3
farm1a	375	2011-07-01	2011	July	i8	JE, first lactation, breeding, high production	3
farm1a	375	2011-10-28	2011	October	i9	HO, 1st lact, breeding	3
farm1a	375	2011-10-14	2011	October	i8	JE, first lactation, breeding, high production	3
farm1a	375	2011-06-24	2011	June	i8	JE, first lactation, breeding, high production	3
farm1a	375	2011-12-23	2011	December	i12	Far Offs	3
farm1a	375	2011-07-11	2011	July	i8	JE, first lactation, breeding, high production	3
farm1a	375	2011-11-04	2011	November	i9	HO, 1st lact, breeding	3
farm1a	375	2011-10-21	2011	October	i9	HO, 1st lact, breeding	3
farm1a	375	2011-10-12	2011	October	i8	JE, first lactation, breeding, high production	3
farm1a	376	2011-11-04	2011	November	i8	JE, first lactation, breeding, high production	4
farm1a	376	2011-10-21	2011	October	i8	JE, first lactation, breeding, high production	4
farm1a	376	2011-07-01	2011	July	i9	HO, 1st lact, breeding	3
farm1a	376	2011-06-03	2011	June	i8	JE, first lactation, breeding, high production	3
farm1a	376	2011-06-24	2011	June	i9	HO, 1st lact, breeding	3
farm1a	376	2011-07-11	2011	July	i9	HO, 1st lact, breeding	3
farm1a	376	2011-10-12	2011	October	i8	JE, first lactation, breeding, high production	4
farm1a	376	2011-10-28	2011	October	i8	JE, first lactation, breeding, high production	4
farm1a	376	2011-10-14	2011	October	i8	JE, first lactation, breeding, high production	4
farm1a	376	2011-12-23	2011	December	i8	JE, first lactation, breeding, high production	4
farm1a	377	2011-12-23	2011	December	i12	Far Offs	1
farm1a	377	2011-10-21	2011	October	i9	HO, 1st lact, breeding	1
farm1a	377	2011-11-04	2011	November	i9	HO, 1st lact, breeding	1
farm1a	377	2011-10-28	2011	October	i9	HO, 1st lact, breeding	1
farm1a	377	2011-04-29	2011	April	i10	JE & HO, Breeding, 1st lact, high producing	1
farm1a	377	2011-10-14	2011	October	i10	JE & HO, Breeding, 1st lact, high producing	1
farm1a	377	2011-05-13	2011	May	i10	JE & HO, Breeding, 1st lact, high producing	1
farm1a	377	2011-06-03	2011	June	i10	JE & HO, Breeding, 1st lact, high producing	1
farm1a	377	2011-05-20	2011	May	i10	JE & HO, Breeding, 1st lact, high producing	1
farm1a	377	2011-07-01	2011	July	i10	JE & HO, Breeding, 1st lact, high producing	1
farm1a	377	2011-05-09	2011	May	i10	JE & HO, Breeding, 1st lact, high producing	1
farm1a	377	2011-07-11	2011	July	i10	JE & HO, Breeding, 1st lact, high producing	1
farm1a	377	2011-10-12	2011	October	i10	JE & HO, Breeding, 1st lact, high producing	1
farm1a	377	2011-06-24	2011	June	i10	JE & HO, Breeding, 1st lact, high producing	1
farm1a	378	2011-07-01	2011	July	i10	JE & HO, Breeding, 1st lact, high producing	1
farm1a	378	2011-07-11	2011	July	i10	JE & HO, Breeding, 1st lact, high producing	1
farm1a	378	2011-05-13	2011	May	i10	JE & HO, Breeding, 1st lact, high producing	1
farm1a	378	2011-12-23	2011	December	i12	Far Offs	1
farm1a	378	2011-06-24	2011	June	i10	JE & HO, Breeding, 1st lact, high producing	1
farm1a	378	2011-05-09	2011	May	i10	JE & HO, Breeding, 1st lact, high producing	1
farm1a	378	2011-10-12	2011	October	i10	JE & HO, Breeding, 1st lact, high producing	1
farm1a	378	2011-05-20	2011	May	i10	JE & HO, Breeding, 1st lact, high producing	1
farm1a	378	2011-10-28	2011	October	i11	JE, late lact, pregnant	1
farm1a	378	2011-10-14	2011	October	i10	JE & HO, Breeding, 1st lact, high producing	1
farm1a	378	2011-10-21	2011	October	i11	JE, late lact, pregnant	1
farm1a	378	2011-04-29	2011	April	i10	JE & HO, Breeding, 1st lact, high producing	1
farm1a	378	2011-11-04	2011	November	i11	JE, late lact, pregnant	1
farm1a	378	2011-06-03	2011	June	i10	JE & HO, Breeding, 1st lact, high producing	1
farm1a	379	2011-05-20	2011	May	i10	JE & HO, Breeding, 1st lact, high producing	1
farm1a	379	2011-12-23	2011	December	i10	JE & HO, Breeding, 1st lact, high producing	1
farm1a	379	2011-04-29	2011	April	i10	JE & HO, Breeding, 1st lact, high producing	1
farm1a	379	2011-10-12	2011	October	i10	JE & HO, Breeding, 1st lact, high producing	1
farm1a	379	2011-05-09	2011	May	i10	JE & HO, Breeding, 1st lact, high producing	1
farm1a	379	2011-05-13	2011	May	i10	JE & HO, Breeding, 1st lact, high producing	1
farm1a	379	2011-06-03	2011	June	i10	JE & HO, Breeding, 1st lact, high producing	1
farm1a	379	2011-07-11	2011	July	i10	JE & HO, Breeding, 1st lact, high producing	1
farm1a	379	2011-11-04	2011	November	i10	JE & HO, Breeding, 1st lact, high producing	1
farm1a	379	2011-07-01	2011	July	i10	JE & HO, Breeding, 1st lact, high producing	1
farm1a	379	2011-10-28	2011	October	i10	JE & HO, Breeding, 1st lact, high producing	1
farm1a	379	2011-06-24	2011	June	i10	JE & HO, Breeding, 1st lact, high producing	1
farm1a	379	2011-10-21	2011	October	i10	JE & HO, Breeding, 1st lact, high producing	1
farm1a	379	2011-10-14	2011	October	i10	JE & HO, Breeding, 1st lact, high producing	1
farm1a	380	2011-10-12	2011	October	i10	JE & HO, Breeding, 1st lact, high producing	1
farm1a	380	2011-11-04	2011	November	i10	JE & HO, Breeding, 1st lact, high producing	1
farm1a	380	2011-06-24	2011	June	i10	JE & HO, Breeding, 1st lact, high producing	1
farm1a	380	2011-10-14	2011	October	i10	JE & HO, Breeding, 1st lact, high producing	1
farm1a	380	2011-12-23	2011	December	i9	HO, 1st lact, breeding	1
farm1a	380	2011-05-13	2011	May	i10	JE & HO, Breeding, 1st lact, high producing	1
farm1a	380	2011-07-11	2011	July	i10	JE & HO, Breeding, 1st lact, high producing	1
farm1a	380	2011-10-28	2011	October	i10	JE & HO, Breeding, 1st lact, high producing	1
farm1a	380	2011-10-21	2011	October	i10	JE & HO, Breeding, 1st lact, high producing	1
farm1a	380	2011-07-01	2011	July	i10	JE & HO, Breeding, 1st lact, high producing	1
farm1a	380	2011-05-09	2011	May	i10	JE & HO, Breeding, 1st lact, high producing	1
farm1a	380	2011-06-03	2011	June	i10	JE & HO, Breeding, 1st lact, high producing	1
farm1a	380	2011-04-29	2011	April	i10	JE & HO, Breeding, 1st lact, high producing	1
farm1a	380	2011-05-20	2011	May	i10	JE & HO, Breeding, 1st lact, high producing	1
farm1a	381	2011-07-11	2011	July	i10	JE & HO, Breeding, 1st lact, high producing	1
farm1a	381	2011-05-20	2011	May	i10	JE & HO, Breeding, 1st lact, high producing	1
farm1a	381	2011-10-14	2011	October	i10	JE & HO, Breeding, 1st lact, high producing	1
farm1a	381	2011-06-24	2011	June	i10	JE & HO, Breeding, 1st lact, high producing	1
farm1a	381	2011-07-01	2011	July	i10	JE & HO, Breeding, 1st lact, high producing	1
farm1a	381	2011-11-04	2011	November	i11	JE, late lact, pregnant	1
farm1a	381	2011-06-03	2011	June	i10	JE & HO, Breeding, 1st lact, high producing	1
farm1a	381	2011-12-23	2011	December	i8	JE, high prod, ?, pregnant	1
farm1a	381	2011-10-12	2011	October	i10	JE & HO, Breeding, 1st lact, high producing	1
farm1a	381	2011-05-09	2011	May	i10	JE & HO, Breeding, 1st lact, high producing	1
farm1a	381	2011-04-29	2011	April	i10	JE & HO, Breeding, 1st lact, high producing	1
farm1a	381	2011-10-21	2011	October	i10	JE & HO, Breeding, 1st lact, high producing	1
farm1a	381	2011-10-28	2011	October	i11	JE, late lact, pregnant	1
farm1a	381	2011-05-13	2011	May	i10	JE & HO, Breeding, 1st lact, high producing	1
farm1a	382	2011-10-21	2011	October	i10	JE & HO, Breeding, 1st lact, high producing	1
farm1a	382	2011-10-14	2011	October	i10	JE & HO, Breeding, 1st lact, high producing	1
farm1a	382	2011-11-04	2011	November	i10	JE & HO, Breeding, 1st lact, high producing	1
farm1a	382	2011-07-11	2011	July	i10	JE & HO, Breeding, 1st lact, high producing	1
farm1a	382	2011-05-20	2011	May	i10	JE & HO, Breeding, 1st lact, high producing	1
farm1a	382	2011-05-09	2011	May	i10	JE & HO, Breeding, 1st lact, high producing	1
farm1a	382	2011-04-29	2011	April	i10	JE & HO, Breeding, 1st lact, high producing	1
farm1a	382	2011-05-13	2011	May	i10	JE & HO, Breeding, 1st lact, high producing	1
farm1a	382	2011-06-24	2011	June	i10	JE & HO, Breeding, 1st lact, high producing	1
farm1a	382	2011-12-23	2011	December	i8	JE, high prod, ?, pregnant	1
farm1a	382	2011-07-01	2011	July	i10	JE & HO, Breeding, 1st lact, high producing	1
farm1a	382	2011-06-03	2011	June	i10	JE & HO, Breeding, 1st lact, high producing	1
farm1a	382	2011-10-28	2011	October	i10	JE & HO, Breeding, 1st lact, high producing	1
farm1a	382	2011-10-12	2011	October	i10	JE & HO, Breeding, 1st lact, high producing	1
farm1a	383	2011-12-23	2011	December	i9	HO, 1st lact, breeding	1
farm1a	383	2011-06-24	2011	June	i10	JE & HO, Breeding, 1st lact, high producing	1
farm1a	383	2011-06-03	2011	June	i10	JE & HO, Breeding, 1st lact, high producing	1
farm1a	383	2011-10-12	2011	October	i10	JE & HO, Breeding, 1st lact, high producing	1
farm1a	383	2011-05-20	2011	May	i10	JE & HO, Breeding, 1st lact, high producing	1
farm1a	383	2011-05-09	2011	May	i10	JE & HO, Breeding, 1st lact, high producing	1
farm1a	383	2011-05-13	2011	May	i10	JE & HO, Breeding, 1st lact, high producing	1
farm1a	383	2011-04-29	2011	April	i10	JE & HO, Breeding, 1st lact, high producing	1
farm1a	383	2011-07-01	2011	July	i10	JE & HO, Breeding, 1st lact, high producing	1
farm1a	383	2011-10-21	2011	October	i10	JE & HO, Breeding, 1st lact, high producing	1
farm1a	383	2011-07-11	2011	July	i10	JE & HO, Breeding, 1st lact, high producing	1
farm1a	383	2011-11-04	2011	November	i9	HO, 1st lact, breeding	1
farm1a	383	2011-10-28	2011	October	i10	JE & HO, Breeding, 1st lact, high producing	1
farm1a	383	2011-10-14	2011	October	i10	JE & HO, Breeding, 1st lact, high producing	1
farm1a	384	2011-04-29	2011	April	i10	JE & HO, Breeding, 1st lact, high producing	1
farm1a	384	2011-10-12	2011	October	i10	JE & HO, Breeding, 1st lact, high producing	1
farm1a	384	2011-12-23	2011	December	i11	JE, late lact, pregnant	1
farm1a	384	2011-07-11	2011	July	i10	JE & HO, Breeding, 1st lact, high producing	1
farm1a	384	2011-11-04	2011	November	i10	JE & HO, Breeding, 1st lact, high producing	1
farm1a	384	2011-05-13	2011	May	i10	JE & HO, Breeding, 1st lact, high producing	1
farm1a	384	2011-07-01	2011	July	i10	JE & HO, Breeding, 1st lact, high producing	1
farm1a	384	2011-10-21	2011	October	i10	JE & HO, Breeding, 1st lact, high producing	1
farm1a	384	2011-10-28	2011	October	i10	JE & HO, Breeding, 1st lact, high producing	1
farm1a	384	2011-10-14	2011	October	i10	JE & HO, Breeding, 1st lact, high producing	1
farm1a	384	2011-05-20	2011	May	i10	JE & HO, Breeding, 1st lact, high producing	1
farm1a	384	2011-06-24	2011	June	i10	JE & HO, Breeding, 1st lact, high producing	1
farm1a	384	2011-05-09	2011	May	i10	JE & HO, Breeding, 1st lact, high producing	1
farm1a	384	2011-06-03	2011	June	i10	JE & HO, Breeding, 1st lact, high producing	1
farm1a	385	2011-10-12	2011	October	i10	JE & HO, Breeding, 1st lact, high producing	1
farm1a	385	2011-10-21	2011	October	i10	JE & HO, Breeding, 1st lact, high producing	1
farm1a	385	2011-04-29	2011	April	i10	JE & HO, Breeding, 1st lact, high producing	1
farm1a	385	2011-11-04	2011	November	i9	HO, 1st lact, breeding	1
farm1a	385	2011-10-14	2011	October	i10	JE & HO, Breeding, 1st lact, high producing	1
farm1a	385	2011-05-13	2011	May	i10	JE & HO, Breeding, 1st lact, high producing	1
farm1a	385	2011-10-28	2011	October	i10	JE & HO, Breeding, 1st lact, high producing	1
farm1a	385	2011-12-23	2011	December	i12	Far Offs	1
farm1a	385	2011-05-09	2011	May	i10	JE & HO, Breeding, 1st lact, high producing	1
farm1a	385	2011-05-20	2011	May	i10	JE & HO, Breeding, 1st lact, high producing	1
farm1a	385	2011-07-11	2011	July	i10	JE & HO, Breeding, 1st lact, high producing	1
farm1a	385	2011-06-24	2011	June	i10	JE & HO, Breeding, 1st lact, high producing	1
farm1a	385	2011-07-01	2011	July	i10	JE & HO, Breeding, 1st lact, high producing	1
farm1a	385	2011-06-03	2011	June	i10	JE & HO, Breeding, 1st lact, high producing	1
farm1a	386	2011-10-21	2011	October	i11	JE, late lact, pregnant	1
farm1a	386	2011-04-29	2011	April	i10	JE & HO, Breeding, 1st lact, high producing	1
farm1a	386	2011-06-03	2011	June	i10	JE & HO, Breeding, 1st lact, high producing	1
farm1a	386	2011-10-14	2011	October	i10	JE & HO, Breeding, 1st lact, high producing	1
farm1a	386	2011-05-20	2011	May	i10	JE & HO, Breeding, 1st lact, high producing	1
farm1a	386	2011-10-28	2011	October	i11	JE, late lact, pregnant	1
farm1a	386	2011-05-13	2011	May	i10	JE & HO, Breeding, 1st lact, high producing	1
farm1a	386	2011-05-09	2011	May	i10	JE & HO, Breeding, 1st lact, high producing	1
farm1a	386	2011-12-23	2011	December	i12	Far Offs	1
farm1a	386	2011-06-24	2011	June	i10	JE & HO, Breeding, 1st lact, high producing	1
farm1a	386	2011-11-04	2011	November	i11	JE, late lact, pregnant	1
farm1a	386	2011-07-11	2011	July	i10	JE & HO, Breeding, 1st lact, high producing	1
farm1a	386	2011-10-12	2011	October	i10	JE & HO, Breeding, 1st lact, high producing	1
farm1a	386	2011-07-01	2011	July	i10	JE & HO, Breeding, 1st lact, high producing	1
farm1a	387	2011-04-29	2011	April	i10	JE & HO, Breeding, 1st lact, high producing	1
farm1a	387	2011-05-13	2011	May	i10	JE & HO, Breeding, 1st lact, high producing	1
farm1a	387	2011-11-04	2011	November	i10	JE & HO, Breeding, 1st lact, high producing	1
farm1a	387	2011-05-20	2011	May	i10	JE & HO, Breeding, 1st lact, high producing	1
farm1a	387	2011-07-01	2011	July	i10	JE & HO, Breeding, 1st lact, high producing	1
farm1a	387	2011-06-24	2011	June	i10	JE & HO, Breeding, 1st lact, high producing	1
farm1a	387	2011-06-03	2011	June	i10	JE & HO, Breeding, 1st lact, high producing	1
farm1a	387	2011-07-11	2011	July	i10	JE & HO, Breeding, 1st lact, high producing	1
farm1a	387	2011-05-09	2011	May	i10	JE & HO, Breeding, 1st lact, high producing	1
farm1a	387	2011-10-28	2011	October	i10	JE & HO, Breeding, 1st lact, high producing	1
farm1a	387	2011-10-14	2011	October	i10	JE & HO, Breeding, 1st lact, high producing	1
farm1a	387	2011-12-23	2011	December	i11	JE, late lact, pregnant	1
farm1a	387	2011-10-12	2011	October	i10	JE & HO, Breeding, 1st lact, high producing	1
farm1a	387	2011-10-21	2011	October	i10	JE & HO, Breeding, 1st lact, high producing	1
farm1a	388	2011-12-23	2011	December	i9	HO, 1st lact, breeding	1
farm1a	388	2011-10-12	2011	October	i10	JE & HO, Breeding, 1st lact, high producing	1
farm1a	388	2011-06-03	2011	June	i10	JE & HO, Breeding, 1st lact, high producing	1
farm1a	388	2011-07-11	2011	July	i10	JE & HO, Breeding, 1st lact, high producing	1
farm1a	388	2011-07-01	2011	July	i10	JE & HO, Breeding, 1st lact, high producing	1
farm1a	388	2011-05-20	2011	May	i10	JE & HO, Breeding, 1st lact, high producing	1
farm1a	388	2011-10-28	2011	October	i10	JE & HO, Breeding, 1st lact, high producing	1
farm1a	388	2011-06-24	2011	June	i10	JE & HO, Breeding, 1st lact, high producing	1
farm1a	388	2011-10-21	2011	October	i10	JE & HO, Breeding, 1st lact, high producing	1
farm1a	388	2011-11-04	2011	November	i10	JE & HO, Breeding, 1st lact, high producing	1
farm1a	388	2011-04-29	2011	April	i10	JE & HO, Breeding, 1st lact, high producing	1
farm1a	388	2011-05-13	2011	May	i10	JE & HO, Breeding, 1st lact, high producing	1
farm1a	388	2011-05-09	2011	May	i10	JE & HO, Breeding, 1st lact, high producing	1
farm1a	388	2011-10-14	2011	October	i10	JE & HO, Breeding, 1st lact, high producing	1
farm1a	389	2011-10-14	2011	October	i10	JE & HO, Breeding, 1st lact, high producing	1
farm1a	389	2011-05-20	2011	May	i10	JE & HO, Breeding, 1st lact, high producing	1
farm1a	389	2011-06-03	2011	June	i10	JE & HO, Breeding, 1st lact, high producing	1
farm1a	389	2011-05-13	2011	May	i10	JE & HO, Breeding, 1st lact, high producing	1
farm1a	389	2011-06-24	2011	June	i10	JE & HO, Breeding, 1st lact, high producing	1
farm1a	389	2011-12-23	2011	December	i11	JE, late lact, pregnant	1
farm1a	389	2011-10-21	2011	October	i10	JE & HO, Breeding, 1st lact, high producing	1
farm1a	389	2011-10-28	2011	October	i10	JE & HO, Breeding, 1st lact, high producing	1
farm1a	389	2011-11-04	2011	November	i10	JE & HO, Breeding, 1st lact, high producing	1
farm1a	389	2011-10-12	2011	October	i10	JE & HO, Breeding, 1st lact, high producing	1
farm1a	389	2011-04-29	2011	April	i10	JE & HO, Breeding, 1st lact, high producing	1
farm1a	389	2011-07-11	2011	July	i10	JE & HO, Breeding, 1st lact, high producing	1
farm1a	389	2011-07-01	2011	July	i10	JE & HO, Breeding, 1st lact, high producing	1
farm1a	389	2011-05-09	2011	May	i10	JE & HO, Breeding, 1st lact, high producing	1
farm1a	390	2011-06-03	2011	June	i10	JE & HO, Breeding, 1st lact, high producing	1
farm1a	390	2011-07-01	2011	July	i10	JE & HO, Breeding, 1st lact, high producing	1
farm1a	390	2011-10-12	2011	October	i10	JE & HO, Breeding, 1st lact, high producing	1
farm1a	390	2011-05-13	2011	May	i10	JE & HO, Breeding, 1st lact, high producing	1
farm1a	390	2011-10-14	2011	October	i10	JE & HO, Breeding, 1st lact, high producing	1
farm1a	390	2011-10-21	2011	October	i10	JE & HO, Breeding, 1st lact, high producing	1
farm1a	390	2011-07-11	2011	July	i10	JE & HO, Breeding, 1st lact, high producing	1
farm1a	390	2011-05-09	2011	May	i10	JE & HO, Breeding, 1st lact, high producing	1
farm1a	390	2011-12-23	2011	December	i8	JE, high prod, ?, pregnant	1
farm1a	390	2011-11-04	2011	November	i11	JE, late lact, pregnant	1
farm1a	390	2011-06-24	2011	June	i10	JE & HO, Breeding, 1st lact, high producing	1
farm1a	390	2011-05-20	2011	May	i10	JE & HO, Breeding, 1st lact, high producing	1
farm1a	390	2011-10-28	2011	October	i11	JE, late lact, pregnant	1
farm1a	390	2011-04-29	2011	April	i10	JE & HO, Breeding, 1st lact, high producing	1
farm1a	391	2011-06-03	2011	June	i10	JE & HO, Breeding, 1st lact, high producing	1
farm1a	391	2011-06-24	2011	June	i10	JE & HO, Breeding, 1st lact, high producing	1
farm1a	391	2011-10-28	2011	October	i10	JE & HO, Breeding, 1st lact, high producing	1
farm1a	391	2011-12-23	2011	December	i11	JE, late lact, pregnant	1
farm1a	391	2011-07-01	2011	July	i10	JE & HO, Breeding, 1st lact, high producing	1
farm1a	391	2011-05-09	2011	May	i10	JE & HO, Breeding, 1st lact, high producing	1
farm1a	391	2011-04-29	2011	April	i10	JE & HO, Breeding, 1st lact, high producing	1
farm1a	391	2011-07-11	2011	July	i10	JE & HO, Breeding, 1st lact, high producing	1
farm1a	391	2011-05-20	2011	May	i10	JE & HO, Breeding, 1st lact, high producing	1
farm1a	391	2011-10-14	2011	October	i10	JE & HO, Breeding, 1st lact, high producing	1
farm1a	391	2011-10-21	2011	October	i10	JE & HO, Breeding, 1st lact, high producing	1
farm1a	391	2011-10-12	2011	October	i10	JE & HO, Breeding, 1st lact, high producing	1
farm1a	391	2011-11-04	2011	November	i10	JE & HO, Breeding, 1st lact, high producing	1
farm1a	391	2011-05-13	2011	May	i10	JE & HO, Breeding, 1st lact, high producing	1
farm1a	392	2011-05-13	2011	May	i10	JE & HO, Breeding, 1st lact, high producing	1
farm1a	392	2011-10-28	2011	October	i10	JE & HO, Breeding, 1st lact, high producing	1
farm1a	392	2011-06-24	2011	June	i10	JE & HO, Breeding, 1st lact, high producing	1
farm1a	392	2011-10-21	2011	October	i10	JE & HO, Breeding, 1st lact, high producing	1
farm1a	392	2011-12-23	2011	December	i11	JE, late lact, pregnant	1
farm1a	392	2011-04-29	2011	April	i10	JE & HO, Breeding, 1st lact, high producing	1
farm1a	392	2011-05-20	2011	May	i10	JE & HO, Breeding, 1st lact, high producing	1
farm1a	392	2011-06-03	2011	June	i10	JE & HO, Breeding, 1st lact, high producing	1
farm1a	392	2011-07-11	2011	July	i10	JE & HO, Breeding, 1st lact, high producing	1
farm1a	392	2011-07-01	2011	July	i10	JE & HO, Breeding, 1st lact, high producing	1
farm1a	392	2011-10-14	2011	October	i10	JE & HO, Breeding, 1st lact, high producing	1
farm1a	392	2011-11-04	2011	November	i10	JE & HO, Breeding, 1st lact, high producing	1
farm1a	392	2011-10-12	2011	October	i10	JE & HO, Breeding, 1st lact, high producing	1
farm1a	392	2011-05-09	2011	May	i10	JE & HO, Breeding, 1st lact, high producing	1
farm1a	393	2011-06-24	2011	June	i10	JE & HO, Breeding, 1st lact, high producing	1
farm1a	393	2011-10-12	2011	October	i10	JE & HO, Breeding, 1st lact, high producing	1
farm1a	393	2011-11-04	2011	November	i10	JE & HO, Breeding, 1st lact, high producing	1
farm1a	393	2011-06-03	2011	June	i10	JE & HO, Breeding, 1st lact, high producing	1
farm1a	393	2011-10-28	2011	October	i10	JE & HO, Breeding, 1st lact, high producing	1
farm1a	393	2011-05-09	2011	May	i10	JE & HO, Breeding, 1st lact, high producing	1
farm1a	393	2011-05-13	2011	May	i10	JE & HO, Breeding, 1st lact, high producing	1
farm1a	393	2011-04-29	2011	April	i10	JE & HO, Breeding, 1st lact, high producing	1
farm1a	393	2011-10-21	2011	October	i10	JE & HO, Breeding, 1st lact, high producing	1
farm1a	393	2011-07-01	2011	July	i10	JE & HO, Breeding, 1st lact, high producing	1
farm1a	393	2011-12-23	2011	December	i11	JE, late lact, pregnant	1
farm1a	393	2011-05-20	2011	May	i10	JE & HO, Breeding, 1st lact, high producing	1
farm1a	393	2011-07-11	2011	July	i10	JE & HO, Breeding, 1st lact, high producing	1
farm1a	393	2011-10-14	2011	October	i10	JE & HO, Breeding, 1st lact, high producing	1
farm1a	394	2011-10-14	2011	October	i10	JE & HO, Breeding, 1st lact, high producing	1
farm1a	394	2011-05-09	2011	May	i10	JE & HO, Breeding, 1st lact, high producing	1
farm1a	394	2011-10-28	2011	October	i10	JE & HO, Breeding, 1st lact, high producing	1
farm1a	394	2011-11-04	2011	November	i10	JE & HO, Breeding, 1st lact, high producing	1
farm1a	394	2011-12-23	2011	December	i11	JE, late lact, pregnant	1
farm1a	394	2011-07-11	2011	July	i10	JE & HO, Breeding, 1st lact, high producing	1
farm1a	394	2011-04-29	2011	April	i10	JE & HO, Breeding, 1st lact, high producing	1
farm1a	394	2011-10-21	2011	October	i10	JE & HO, Breeding, 1st lact, high producing	1
farm1a	394	2011-06-24	2011	June	i10	JE & HO, Breeding, 1st lact, high producing	1
farm1a	394	2011-07-01	2011	July	i10	JE & HO, Breeding, 1st lact, high producing	1
farm1a	394	2011-10-12	2011	October	i10	JE & HO, Breeding, 1st lact, high producing	1
farm1a	394	2011-06-03	2011	June	i10	JE & HO, Breeding, 1st lact, high producing	1
farm1a	394	2011-05-13	2011	May	i10	JE & HO, Breeding, 1st lact, high producing	1
farm1a	394	2011-05-20	2011	May	i10	JE & HO, Breeding, 1st lact, high producing	1
farm1a	395	2011-06-24	2011	June	i10	JE & HO, Breeding, 1st lact, high producing	1
farm1a	395	2011-10-21	2011	October	i10	JE & HO, Breeding, 1st lact, high producing	1
farm1a	395	2011-07-11	2011	July	i10	JE & HO, Breeding, 1st lact, high producing	1
farm1a	395	2011-10-28	2011	October	i10	JE & HO, Breeding, 1st lact, high producing	1
farm1a	395	2011-05-20	2011	May	i10	JE & HO, Breeding, 1st lact, high producing	1
farm1a	395	2011-11-04	2011	November	i10	JE & HO, Breeding, 1st lact, high producing	1
farm1a	395	2011-07-01	2011	July	i10	JE & HO, Breeding, 1st lact, high producing	1
farm1a	395	2011-05-13	2011	May	i10	JE & HO, Breeding, 1st lact, high producing	1
farm1a	395	2011-04-29	2011	April	i10	JE & HO, Breeding, 1st lact, high producing	1
farm1a	395	2011-10-12	2011	October	i10	JE & HO, Breeding, 1st lact, high producing	1
farm1a	395	2011-05-09	2011	May	i10	JE & HO, Breeding, 1st lact, high producing	1
farm1a	395	2011-06-03	2011	June	i10	JE & HO, Breeding, 1st lact, high producing	1
farm1a	395	2011-12-23	2011	December	i11	JE, late lact, pregnant	1
farm1a	395	2011-10-14	2011	October	i10	JE & HO, Breeding, 1st lact, high producing	1
farm1a	396	2011-10-14	2011	October	i10	JE & HO, Breeding, 1st lact, high producing	1
farm1a	396	2011-11-04	2011	November	i9	HO, 1st lact, breeding	1
farm1a	396	2011-07-11	2011	July	i10	JE & HO, Breeding, 1st lact, high producing	1
farm1a	396	2011-10-21	2011	October	i10	JE & HO, Breeding, 1st lact, high producing	1
farm1a	396	2011-12-23	2011	December	i9	HO, 1st lact, breeding	1
farm1a	396	2011-10-28	2011	October	i10	JE & HO, Breeding, 1st lact, high producing	1
farm1a	396	2011-06-24	2011	June	i10	JE & HO, Breeding, 1st lact, high producing	1
farm1a	396	2011-04-29	2011	April	i10	JE & HO, Breeding, 1st lact, high producing	1
farm1a	396	2011-06-03	2011	June	i10	JE & HO, Breeding, 1st lact, high producing	1
farm1a	396	2011-05-13	2011	May	i10	JE & HO, Breeding, 1st lact, high producing	1
farm1a	396	2011-07-01	2011	July	i10	JE & HO, Breeding, 1st lact, high producing	1
farm1a	396	2011-05-20	2011	May	i10	JE & HO, Breeding, 1st lact, high producing	1
farm1a	396	2011-05-09	2011	May	i10	JE & HO, Breeding, 1st lact, high producing	1
farm1a	396	2011-10-12	2011	October	i10	JE & HO, Breeding, 1st lact, high producing	1
farm1a	397	2011-10-28	2011	October	i10	JE & HO, Breeding, 1st lact, high producing	1
farm1a	397	2011-10-21	2011	October	i10	JE & HO, Breeding, 1st lact, high producing	1
farm1a	397	2011-05-13	2011	May	i10	JE & HO, Breeding, 1st lact, high producing	1
farm1a	397	2011-06-24	2011	June	i10	JE & HO, Breeding, 1st lact, high producing	1
farm1a	397	2011-12-23	2011	December	i10	JE & HO, Breeding, 1st lact, high producing	1
farm1a	397	2011-10-14	2011	October	i10	JE & HO, Breeding, 1st lact, high producing	1
farm1a	397	2011-07-11	2011	July	i10	JE & HO, Breeding, 1st lact, high producing	1
farm1a	397	2011-10-12	2011	October	i10	JE & HO, Breeding, 1st lact, high producing	1
farm1a	397	2011-11-04	2011	November	i10	JE & HO, Breeding, 1st lact, high producing	1
farm1a	397	2011-07-01	2011	July	i10	JE & HO, Breeding, 1st lact, high producing	1
farm1a	397	2011-05-09	2011	May	i10	JE & HO, Breeding, 1st lact, high producing	1
farm1a	397	2011-04-29	2011	April	i10	JE & HO, Breeding, 1st lact, high producing	1
farm1a	397	2011-06-03	2011	June	i10	JE & HO, Breeding, 1st lact, high producing	1
farm1a	397	2011-05-20	2011	May	i10	JE & HO, Breeding, 1st lact, high producing	1
farm1a	398	2011-04-29	2011	April	i10	JE & HO, Breeding, 1st lact, high producing	1
farm1a	398	2011-05-09	2011	May	i10	JE & HO, Breeding, 1st lact, high producing	1
farm1a	398	2011-05-13	2011	May	i10	JE & HO, Breeding, 1st lact, high producing	1
farm1a	398	2011-10-14	2011	October	i10	JE & HO, Breeding, 1st lact, high producing	1
farm1a	398	2011-05-20	2011	May	i10	JE & HO, Breeding, 1st lact, high producing	1
farm1a	398	2011-12-23	2011	December	i11	JE, late lact, pregnant	1
farm1a	398	2011-06-24	2011	June	i10	JE & HO, Breeding, 1st lact, high producing	1
farm1a	398	2011-07-11	2011	July	i10	JE & HO, Breeding, 1st lact, high producing	1
farm1a	398	2011-10-12	2011	October	i10	JE & HO, Breeding, 1st lact, high producing	1
farm1a	398	2011-06-03	2011	June	i10	JE & HO, Breeding, 1st lact, high producing	1
farm1a	398	2011-07-01	2011	July	i10	JE & HO, Breeding, 1st lact, high producing	1
farm1a	398	2011-10-28	2011	October	i10	JE & HO, Breeding, 1st lact, high producing	1
farm1a	398	2011-11-04	2011	November	i10	JE & HO, Breeding, 1st lact, high producing	1
farm1a	398	2011-10-21	2011	October	i10	JE & HO, Breeding, 1st lact, high producing	1
farm1a	399	2011-07-11	2011	July	i10	JE & HO, Breeding, 1st lact, high producing	1
farm1a	399	2011-05-09	2011	May	i10	JE & HO, Breeding, 1st lact, high producing	1
farm1a	399	2011-05-20	2011	May	i10	JE & HO, Breeding, 1st lact, high producing	1
farm1a	399	2011-04-29	2011	April	i10	JE & HO, Breeding, 1st lact, high producing	1
[truncated: 345,198+ more rows]

## Sheet: Farm 1b
dairy	uniqueid	record_date	year	month	modelstate	pentype	lact
farm1b	2	2014-01-27	2014	January	i2	Pre breeding, 7 to 10 months	0
farm1b	2	2014-03-26	2014	March	i3	Breeding heifers, JE and HO	0
farm1b	2	2014-04-04	2014	April	i3	Breeding heifers, JE and HO	0
farm1b	2	2014-03-14	2014	March	i3	Breeding heifers, JE and HO	0
farm1b	2	2014-02-03	2014	February	i2	Pre breeding, 7 to 10 months	0
farm1b	2	2014-01-31	2014	January	i2	Pre breeding, 7 to 10 months	0
farm1b	2	2014-02-10	2014	February	i2	Pre breeding, 7 to 10 months	0
farm1b	2	2014-03-18	2014	March	i3	Breeding heifers, JE and HO	0
farm1b	2	2014-03-24	2014	March	i3	Breeding heifers, JE and HO	0
farm1b	2	2014-02-05	2014	February	i2	Pre breeding, 7 to 10 months	0
farm1b	3	2014-02-03	2014	February	i7	Maternity cows	0
farm1b	3	2014-02-10	2014	February	i7	Maternity cows	0
farm1b	3	2014-04-25	2014	April	i7	Maternity cows	0
farm1b	3	2014-04-18	2014	April	i7	Maternity cows	0
farm1b	3	2014-01-17	2014	January	i7	Maternity cows	0
farm1b	3	2014-02-21	2014	February	i7	Maternity cows	0
farm1b	3	2014-05-16	2014	May	i7	Maternity cows	0
farm1b	3	2014-02-05	2014	February	i7	Maternity cows	0
farm1b	3	2014-01-10	2014	January	i12	Far Offs	0
farm1b	3	2014-03-24	2014	March	i7	Maternity cows	0
farm1b	3	2014-03-07	2014	March	i7	Maternity cows	0
farm1b	3	2014-03-14	2014	March	i7	Maternity cows	0
farm1b	3	2014-05-23	2014	May	i7	Maternity cows	0
farm1b	3	2014-05-02	2014	May	i7	Maternity cows	0
farm1b	3	2014-04-04	2014	April	i7	Maternity cows	0
farm1b	3	2014-01-31	2014	January	i7	Maternity cows	0
farm1b	3	2014-02-28	2014	February	i7	Maternity cows	0
farm1b	3	2014-03-18	2014	March	i7	Maternity cows	0
farm1b	3	2014-01-27	2014	January	i7	Maternity cows	0
farm1b	3	2014-02-14	2014	February	i7	Maternity cows	0
farm1b	3	2014-06-11	2014	May	i7	Maternity cows	0
farm1b	3	2014-05-09	2014	May	i7	Maternity cows	0
farm1b	3	2014-01-03	2014	January	i12	Far Offs	0
farm1b	3	2014-03-26	2014	March	i7	Maternity cows	0
farm1b	4	2014-01-03	2014	January	i12	Far Offs	0
farm1b	4	2014-02-21	2014	February	i7	Maternity cows	0
farm1b	4	2014-03-26	2014	March	i7	Maternity cows	0
farm1b	4	2014-02-03	2014	February	i7	Maternity cows	0
farm1b	4	2014-01-10	2014	January	i12	Far Offs	0
farm1b	4	2014-02-14	2014	February	i7	Maternity cows	0
farm1b	4	2014-02-28	2014	February	i7	Maternity cows	0
farm1b	4	2014-02-10	2014	February	i7	Maternity cows	0
farm1b	4	2014-03-14	2014	March	i7	Maternity cows	0
farm1b	4	2014-03-07	2014	March	i7	Maternity cows	0
farm1b	4	2014-01-31	2014	January	i7	Maternity cows	0
farm1b	4	2014-03-18	2014	March	i7	Maternity cows	0
farm1b	4	2014-02-05	2014	February	i7	Maternity cows	0
farm1b	4	2014-01-17	2014	January	i7	Maternity cows	0
farm1b	4	2014-01-27	2014	January	i7	Maternity cows	0
farm1b	4	2014-03-24	2014	March	i7	Maternity cows	0
farm1b	4	2014-04-04	2014	April	i7	Maternity cows	0
farm1b	5	2014-02-10	2014	February	i7	Maternity cows	0
farm1b	5	2014-03-26	2014	March	i7	Maternity cows	0
farm1b	5	2014-05-09	2014	May	i7	Maternity cows	0
farm1b	5	2014-01-27	2014	January	i7	Maternity cows	0
farm1b	5	2014-04-04	2014	April	i7	Maternity cows	0
farm1b	5	2014-02-05	2014	February	i7	Maternity cows	0
farm1b	5	2014-01-10	2014	January	i12	Far Offs	0
farm1b	5	2014-02-28	2014	February	i7	Maternity cows	0
farm1b	5	2014-02-03	2014	February	i7	Maternity cows	0
farm1b	5	2014-03-07	2014	March	i7	Maternity cows	0
farm1b	5	2014-03-24	2014	March	i7	Maternity cows	0
farm1b	5	2014-01-31	2014	January	i7	Maternity cows	0
farm1b	5	2014-05-02	2014	May	i7	Maternity cows	0
farm1b	5	2014-01-17	2014	January	i7	Maternity cows	0
farm1b	5	2014-02-21	2014	February	i7	Maternity cows	0
farm1b	5	2014-04-18	2014	April	i7	Maternity cows	0
farm1b	5	2014-03-18	2014	March	i7	Maternity cows	0
farm1b	5	2014-04-25	2014	April	i7	Maternity cows	0
farm1b	5	2014-05-16	2014	May	i7	Maternity cows	0
farm1b	5	2014-01-03	2014	January	i12	Far Offs	0
farm1b	5	2014-06-11	2014	May	i7	Maternity cows	0
farm1b	5	2014-05-23	2014	May	i7	Maternity cows	0
farm1b	5	2014-03-14	2014	March	i7	Maternity cows	0
farm1b	5	2014-02-14	2014	February	i7	Maternity cows	0
farm1b	6	2014-01-17	2014	January	i7	Maternity cows	0
farm1b	6	2014-02-05	2014	February	i7	Maternity cows	0
farm1b	6	2014-03-26	2014	March	i7	Maternity cows	0
farm1b	6	2014-03-24	2014	March	i7	Maternity cows	0
farm1b	6	2014-03-14	2014	March	i7	Maternity cows	0
farm1b	6	2014-05-16	2014	May	i7	Maternity cows	0
farm1b	6	2014-02-21	2014	February	i7	Maternity cows	0
farm1b	6	2014-03-07	2014	March	i7	Maternity cows	0
farm1b	6	2014-02-03	2014	February	i7	Maternity cows	0
farm1b	6	2014-01-03	2014	January	i12	Far Offs	0
farm1b	6	2014-04-04	2014	April	i7	Maternity cows	0
farm1b	6	2014-02-14	2014	February	i7	Maternity cows	0
farm1b	6	2014-05-09	2014	May	i7	Maternity cows	0
farm1b	6	2014-01-27	2014	January	i7	Maternity cows	0
farm1b	6	2014-04-25	2014	April	i7	Maternity cows	0
farm1b	6	2014-03-18	2014	March	i7	Maternity cows	0
farm1b	6	2014-06-11	2014	May	i7	Maternity cows	0
farm1b	6	2014-01-10	2014	January	i12	Far Offs	0
farm1b	6	2014-02-28	2014	February	i7	Maternity cows	0
farm1b	6	2014-05-02	2014	May	i7	Maternity cows	0
farm1b	6	2014-02-10	2014	February	i7	Maternity cows	0
farm1b	6	2014-04-18	2014	April	i7	Maternity cows	0
farm1b	6	2014-05-23	2014	May	i7	Maternity cows	0
farm1b	6	2014-01-31	2014	January	i7	Maternity cows	0
farm1b	7	2014-10-03	2014	October	i3	Breeding heifers, JE and HO	0
farm1b	7	2014-11-21	2014	January	i3	Breeding heifers, JE and HO	0
farm1b	7	2014-08-29	2014	August	i3	Breeding, heifers	0
farm1b	7	2014-10-24	2014	October	i3	Breeding heifers, JE and HO	0
farm1b	7	2014-06-30	2014	June	i2	Pre breeding, 7 to 10 months	0
farm1b	7	2014-09-26	2014	Septembe	i3	Breeding, heifers	0
farm1b	7	2014-12-05	2014	December	i3	Breeding heifers, JE and HO	0
farm1b	7	2014-07-07	2014	July	i2	Pre breeding, 7 to 10 months	0
farm1b	7	2014-09-12	2014	Septembe	i3	Breeding, heifers	0
farm1b	7	2014-10-17	2014	October	i3	Breeding heifers, JE and HO	0
farm1b	7	2014-11-28	2014	November	i3	Breeding heifers, JE and HO	0
farm1b	7	2014-10-10	2014	October	i3	Breeding heifers, JE and HO	0
farm1b	7	2014-07-28	2014	July	i2	Pre breeding, 7 to 10 months	0
farm1b	7	2014-09-19	2014	Septembe	i3	Breeding, heifers	0
farm1b	7	2014-07-11	2014	July	i2	Pre breeding, 7 to 10 months	0
farm1b	7	2014-08-08	2014	August	i2	Pre breeding, 7 to 10 months	0
farm1b	7	2014-08-01	2014	August	i2	Pre breeding, 7 to 10 months	0
farm1b	7	2014-07-18	2014	July	i2	Pre breeding, 7 to 10 months	0
farm1b	7	2014-09-18	2014	Septembe	i3	Breeding, heifers	0
farm1b	7	2014-11-14	2014	November	i3	Breeding heifers, JE and HO	0
farm1b	8	2014-10-10	2014	October	i1	Post weaning	0
farm1b	8	2014-07-11	2014	July	i2	Hutches	0
farm1b	8	2014-10-17	2014	October	i1	Post weaning	0
farm1b	8	2014-09-18	2014	Septembe	i1	Post weaning	0
farm1b	8	2014-11-28	2014	November	i2	Pre breeding, 7 to 10 months	0
farm1b	8	2014-07-28	2014	July	i2	Hutches	0
farm1b	8	2014-07-07	2014	July	i2	Hutches	0
farm1b	8	2014-08-29	2014	August	i1	Post weaning	0
farm1b	8	2014-10-03	2014	October	i1	Post weaning	0
farm1b	8	2014-12-22	2014	December	i3	Breeding, heifers	0
farm1b	8	2014-08-08	2014	August	i2	Hutches	0
farm1b	8	2014-10-24	2014	October	i1	Post weaning	0
farm1b	8	2014-07-18	2014	July	i2	Hutches	0
farm1b	8	2014-09-12	2014	Septembe	i1	Post weaning	0
farm1b	8	2014-11-14	2014	November	i2	Pre breeding, 7 to 10 months	0
farm1b	8	2014-08-22	2014	August	i1	Post weaning	0
farm1b	8	2014-09-26	2014	Septembe	i1	Post weaning	0
farm1b	8	2014-06-30	2014	June	i2	Hutches	0
farm1b	8	2014-08-01	2014	August	i2	Hutches	0
farm1b	8	2014-12-16	2014	December	i3	Breeding, heifers	0
farm1b	8	2014-09-19	2014	Septembe	i1	Post weaning	0
farm1b	8	2014-11-21	2014	January	i2	Pre breeding, 7 to 10 months	0
farm1b	9	2014-11-14	2014	November	i8	JE, first lactation, breeding, high production	1
farm1b	9	2014-12-05	2014	December	i8	JE, first lactation, breeding, high production	1
farm1b	9	2014-10-24	2014	October	i10	JE, 2nd Lact, breeding, high production	1
farm1b	9	2014-10-17	2014	October	i10	JE, 2nd Lact, breeding, high production	1
farm1b	9	2014-12-16	2014	December	i8	JE, first lactation, breeding, high production	1
farm1b	9	2014-12-22	2014	December	i8	JE, first lactation, breeding, high production	1
farm1b	9	2014-09-26	2014	Septembe	i10	JE, 2nd Lact, breeding, high production	1
farm1b	9	2014-11-28	2014	November	i8	JE, first lactation, breeding, high production	1
farm1b	9	2014-11-21	2014	January	i8	JE, first lactation, breeding, high production	1
farm1b	9	2014-10-10	2014	October	i10	JE, 2nd Lact, breeding, high production	1
farm1b	9	2014-09-18	2014	Septembe	i10	JE, 2nd Lact, breeding, high production	1
farm1b	9	2014-08-29	2014	August	i7	Hospital pen	1
farm1b	9	2014-09-12	2014	Septembe	i10	JE, 2nd Lact, breeding, high production	1
farm1b	9	2014-09-19	2014	Septembe	i10	JE, 2nd Lact, breeding, high production	1
farm1b	9	2014-10-03	2014	October	i10	JE, 2nd Lact, breeding, high production	1
farm1b	10	2014-09-26	2014	Septembe	i4	Pregnant heifers,	0
farm1b	10	2014-03-18	2014	March	i3	Breeding heifers, JE and HO	0
farm1b	10	2014-08-29	2014	August	i4	Pregnant heifers,	0
farm1b	10	2014-04-04	2014	April	i3	Breeding heifers, JE and HO	0
farm1b	10	2014-10-03	2014	October	i4	Pregnant heifers,	0
farm1b	10	2014-10-24	2014	October	i4	Pregnant heifers,	0
farm1b	10	2014-09-19	2014	Septembe	i4	Pregnant heifers,	0
farm1b	10	2014-08-22	2014	August	i4	Pregnant heifers,	0
farm1b	10	2014-03-14	2014	March	i3	Breeding heifers, JE and HO	0
farm1b	10	2014-09-12	2014	Septembe	i4	Pregnant heifers,	0
farm1b	10	2014-03-07	2014	March	i3	Breeding heifers, JE and HO	0
farm1b	10	2014-12-05	2014	December	i4	Pregnant heifers,	0
farm1b	10	2014-01-31	2014	January	i2	Pre breeding, 7 to 10 months	0
farm1b	10	2014-11-28	2014	November	i4	Pregnant heifers,	0
farm1b	10	2014-02-03	2014	February	i2	Pre breeding, 7 to 10 months	0
farm1b	10	2014-08-08	2014	August	i4	Pregnant heifers,	0
farm1b	10	2014-02-10	2014	February	i2	Pre breeding, 7 to 10 months	0
farm1b	10	2014-01-27	2014	January	i2	Pre breeding, 7 to 10 months	0
farm1b	10	2014-03-26	2014	March	i3	Breeding heifers, JE and HO	0
farm1b	10	2014-11-14	2014	November	i4	Pregnant heifers,	0
farm1b	10	2014-11-21	2014	January	i4	Pregnant heifers,	0
farm1b	10	2014-10-10	2014	October	i4	Pregnant heifers,	0
farm1b	10	2014-12-16	2014	December	i4	Pregnant heifers,	0
farm1b	10	2014-12-22	2014	December	i4	Pregnant heifers,	0
farm1b	10	2014-10-17	2014	October	i4	Pregnant heifers,	0
farm1b	10	2014-09-18	2014	Septembe	i4	Pregnant heifers,	0
farm1b	10	2014-08-01	2014	August	i4	Pregnant heifers,	0
farm1b	10	2014-03-24	2014	March	i3	Breeding heifers, JE and HO	0
farm1b	10	2014-02-05	2014	February	i2	Pre breeding, 7 to 10 months	0
farm1b	11	2014-12-05	2014	December	i12	Far Offs	2
farm1b	11	2014-10-24	2014	October	i11	JE some HO, mid to late lact, breeding, DNB,	2
farm1b	11	2014-06-20	2014	June	i10	JE & HO, Breeding, 1st lact, high producing	2
farm1b	11	2014-05-23	2014	May	i7	JE and HO, fresh heifers	2
farm1b	11	2014-09-26	2014	Septembe	i11	JE some HO, mid to late lact, breeding, DNB,	2
farm1b	11	2014-09-12	2014	Septembe	i11	JE some HO, mid to late lact, breeding, DNB,	2
farm1b	11	2014-07-11	2014	July	i11	JE some HO, mid to late lact, breeding, DNB,	2
farm1b	11	2014-07-28	2014	July	i11	JE some HO, mid to late lact, breeding, DNB,	2
farm1b	11	2014-05-09	2014	May	i7	JE and HO, fresh heifers	2
farm1b	11	2014-11-14	2014	November	i12	Far Offs	2
farm1b	11	2014-02-14	2014	February	i7	JE and HO, fresh heifers	2
farm1b	11	2014-07-18	2014	July	i11	JE some HO, mid to late lact, breeding, DNB,	2
farm1b	11	2014-08-22	2014	August	i11	JE some HO, mid to late lact, breeding, DNB,	2
farm1b	11	2014-02-10	2014	February	i7	JE and HO, fresh heifers	2
farm1b	11	2014-05-02	2014	May	i7	JE and HO, fresh heifers	2
farm1b	11	2014-04-25	2014	April	i7	JE and HO, fresh heifers	2
farm1b	11	2014-09-18	2014	Septembe	i11	JE some HO, mid to late lact, breeding, DNB,	2
farm1b	11	2014-02-21	2014	February	i7	JE and HO, fresh heifers	2
farm1b	11	2014-03-14	2014	March	i7	JE and HO, fresh heifers	2
farm1b	11	2014-02-03	2014	February	i7	JE and HO, fresh heifers	2
farm1b	11	2014-11-28	2014	November	i12	Far Offs	2
farm1b	11	2014-02-28	2014	February	i7	JE and HO, fresh heifers	2
farm1b	11	2014-03-26	2014	March	i7	JE and HO, fresh heifers	2
farm1b	11	2014-10-17	2014	October	i11	JE some HO, mid to late lact, breeding, DNB,	2
farm1b	11	2014-06-30	2014	June	i11	JE some HO, mid to late lact, breeding, DNB,	2
farm1b	11	2014-04-04	2014	April	i7	JE and HO, fresh heifers	2
farm1b	11	2014-02-05	2014	February	i7	JE and HO, fresh heifers	2
farm1b	11	2014-06-11	2014	May	i7	JE and HO, fresh heifers	2
farm1b	11	2014-12-22	2014	December	i12	Far Offs	2
farm1b	11	2014-01-31	2014	January	i7	JE and HO, fresh heifers	2
farm1b	11	2014-08-08	2014	August	i11	JE some HO, mid to late lact, breeding, DNB,	2
farm1b	11	2014-05-16	2014	May	i7	JE and HO, fresh heifers	2
farm1b	11	2014-12-16	2014	December	i12	Far Offs	2
farm1b	11	2014-03-24	2014	March	i7	JE and HO, fresh heifers	2
farm1b	11	2014-01-27	2014	January	i7	JE and HO, fresh heifers	2
farm1b	11	2014-01-17	2014	January	i7	Hospital pen	2
farm1b	11	2014-06-16	2014	June	i10	JE & HO, Breeding, 1st lact, high producing	2
farm1b	11	2014-08-29	2014	August	i11	JE some HO, mid to late lact, breeding, DNB,	2
farm1b	11	2014-11-21	2014	January	i12	Far Offs	2
farm1b	11	2014-09-19	2014	Septembe	i11	JE some HO, mid to late lact, breeding, DNB,	2
farm1b	11	2014-07-07	2014	July	i11	JE some HO, mid to late lact, breeding, DNB,	2
farm1b	11	2014-03-18	2014	March	i7	JE and HO, fresh heifers	2
farm1b	11	2014-03-07	2014	March	i7	JE and HO, fresh heifers	2
farm1b	11	2014-10-10	2014	October	i11	JE some HO, mid to late lact, breeding, DNB,	2
farm1b	11	2014-08-01	2014	August	i11	JE some HO, mid to late lact, breeding, DNB,	2
farm1b	11	2014-10-03	2014	October	i11	JE some HO, mid to late lact, breeding, DNB,	2
farm1b	11	2014-04-18	2014	April	i7	JE and HO, fresh heifers	2
farm1b	16	2014-06-30	2014	June	i8	JE, high prod, ?, pregnant	5
farm1b	16	2014-05-16	2014	May	i10	JE, 2nd lact, high production	5
farm1b	16	2014-05-02	2014	May	i10	JE, 2nd lact, high production	5
farm1b	16	2014-02-03	2014	February	i7	JE and HO, fresh heifers	5
farm1b	16	2014-05-23	2014	May	i10	JE, 2nd lact, high production	5
farm1b	16	2014-06-16	2014	June	i10	JE, 2nd lact, high production	5
farm1b	16	2014-02-10	2014	February	i10	JE & HO, Breeding, 1st lact, high producing	5
farm1b	16	2014-05-09	2014	May	i10	JE, 2nd lact, high production	5
farm1b	16	2014-01-03	2014	January	i13	JE and HO, 2nd lact and >, close ups	4
farm1b	16	2014-06-11	2014	May	i10	JE, 2nd lact, high production	5
farm1b	16	2014-03-24	2014	March	i10	JE, 2nd lact, high production	5
farm1b	16	2014-04-18	2014	April	i10	JE, 2nd lact, high production	5
farm1b	16	2014-03-26	2014	March	i10	JE, 2nd lact, high production	5
farm1b	16	2014-07-07	2014	July	i7	Hospital pen	5
farm1b	16	2014-01-27	2014	January	i7	JE and HO, fresh heifers	5
farm1b	16	2014-03-07	2014	March	i10	JE, 2nd lact, high production	5
farm1b	16	2014-02-14	2014	February	i10	JE, 2nd lact, high production	5
farm1b	16	2014-02-28	2014	February	i10	JE, 2nd lact, high production	5
farm1b	16	2014-01-31	2014	January	i7	JE and HO, fresh heifers	5
farm1b	16	2014-02-21	2014	February	i10	JE, 2nd lact, high production	5
farm1b	16	2014-03-14	2014	March	i10	JE, 2nd lact, high production	5
farm1b	16	2014-01-17	2014	January	i13	JE and HO, 2nd lact and >, close ups	4
farm1b	16	2014-01-10	2014	January	i13	JE and HO, 2nd lact and >, close ups	4
farm1b	16	2014-02-05	2014	February	i10	JE & HO, Breeding, 1st lact, high producing	5
farm1b	16	2014-06-20	2014	June	i10	JE, 2nd lact, high production	5
farm1b	16	2014-03-18	2014	March	i10	JE, 2nd lact, high production	5
farm1b	16	2014-04-04	2014	April	i10	JE, 2nd lact, high production	5
farm1b	16	2014-04-25	2014	April	i10	JE, 2nd lact, high production	5
farm1b	17	2014-04-25	2014	April	i7	Maternity cows	0
farm1b	17	2014-03-07	2014	March	i7	Maternity cows	0
farm1b	17	2014-02-05	2014	February	i7	Maternity cows	0
farm1b	17	2014-02-03	2014	February	i7	Maternity cows	0
farm1b	17	2014-04-04	2014	April	i7	Maternity cows	0
farm1b	17	2014-01-10	2014	January	i12	Far Offs	0
farm1b	17	2014-06-11	2014	May	i7	Maternity cows	0
farm1b	17	2014-02-28	2014	February	i7	Maternity cows	0
farm1b	17	2014-05-23	2014	May	i7	Maternity cows	0
farm1b	17	2014-05-09	2014	May	i7	Maternity cows	0
farm1b	17	2014-01-17	2014	January	i7	Maternity cows	0
farm1b	17	2014-05-02	2014	May	i7	Maternity cows	0
farm1b	17	2014-05-16	2014	May	i7	Maternity cows	0
farm1b	17	2014-01-31	2014	January	i7	Maternity cows	0
farm1b	17	2014-02-10	2014	February	i7	Maternity cows	0
farm1b	17	2014-03-24	2014	March	i7	Maternity cows	0
farm1b	17	2014-03-14	2014	March	i7	Maternity cows	0
farm1b	17	2014-01-27	2014	January	i7	Maternity cows	0
farm1b	17	2014-03-26	2014	March	i7	Maternity cows	0
farm1b	17	2014-04-18	2014	April	i7	Maternity cows	0
farm1b	17	2014-02-14	2014	February	i7	Maternity cows	0
farm1b	17	2014-01-03	2014	January	i12	Far Offs	0
farm1b	17	2014-02-21	2014	February	i7	Maternity cows	0
farm1b	17	2014-03-18	2014	March	i7	Maternity cows	0
farm1b	20	2014-12-22	2014	December	i7	JE and HO, fresh heifers	1
farm1b	22	2014-10-10	2014	October	i10	JE, 2nd Lact, breeding, high production	3
farm1b	22	2014-12-22	2014	December	i10	JE, 2nd Lact, breeding, high production	3
farm1b	22	2014-11-14	2014	November	i10	JE, 2nd Lact, breeding, high production	3
farm1b	22	2014-10-17	2014	October	i10	JE, 2nd Lact, breeding, high production	3
farm1b	22	2014-08-01	2014	August	i12	Far Offs	2
farm1b	22	2014-07-28	2014	July	i12	Far Offs	2
farm1b	22	2014-01-27	2014	January	i11	JE, late lact, pregnant	2
farm1b	22	2014-11-28	2014	November	i10	JE, 2nd Lact, breeding, high production	3
farm1b	22	2014-02-10	2014	February	i10	JE, 2nd lact, high production	2
farm1b	22	2014-12-16	2014	December	i10	JE, 2nd Lact, breeding, high production	3
farm1b	22	2014-03-07	2014	March	i10	JE, 2nd lact, high production	2
farm1b	22	2014-02-21	2014	February	i10	JE, 2nd lact, high production	2
farm1b	22	2014-06-30	2014	June	i11	JE, medium milk production, pregnant	2
farm1b	22	2014-06-11	2014	May	i11	JE, medium milk production, pregnant	2
farm1b	22	2014-10-24	2014	October	i10	JE, 2nd Lact, breeding, high production	3
farm1b	22	2014-07-07	2014	July	i12	Far Offs	2
farm1b	22	2014-07-18	2014	July	i12	Far Offs	2
farm1b	22	2014-08-22	2014	August	i13	JE and HO, 2nd lact and >, close ups	2
farm1b	22	2014-07-11	2014	July	i12	Far Offs	2
farm1b	22	2014-01-31	2014	January	i11	JE, late lact, pregnant	2
farm1b	22	2014-02-05	2014	February	i11	JE, late lact, pregnant	2
farm1b	22	2014-05-16	2014	May	i11	JE, medium milk production, pregnant	2
farm1b	22	2014-02-28	2014	February	i10	JE, 2nd lact, high production	2
farm1b	22	2014-06-20	2014	June	i11	JE, medium milk production, pregnant	2
farm1b	22	2014-11-21	2014	January	i10	JE, 2nd Lact, breeding, high production	3
farm1b	22	2014-01-17	2014	January	i11	JE, late lact, pregnant	2
farm1b	22	2014-02-03	2014	February	i11	JE, late lact, pregnant	2
farm1b	22	2014-09-26	2014	Septembe	i10	JE, 2nd Lact, breeding, high production	3
farm1b	22	2014-03-18	2014	March	i10	JE, 2nd lact, high production	2
farm1b	22	2014-06-16	2014	June	i11	JE, medium milk production, pregnant	2
farm1b	22	2014-05-23	2014	May	i11	JE, medium milk production, pregnant	2
farm1b	22	2014-09-18	2014	Septembe	i10	JE, 2nd Lact, breeding, high production	3
farm1b	22	2014-02-14	2014	February	i10	JE, 2nd lact, high production	2
farm1b	22	2014-08-29	2014	August	i13	JE and HO, 2nd lact and >, close ups	2
farm1b	22	2014-10-03	2014	October	i10	JE, 2nd Lact, breeding, high production	3
farm1b	22	2014-03-24	2014	March	i10	JE, 2nd lact, high production	2
farm1b	22	2014-03-26	2014	March	i10	JE, 2nd lact, high production	2
farm1b	22	2014-01-10	2014	January	i11	JE, late lact, pregnant	2
farm1b	22	2014-05-02	2014	May	i8	JE, high prod, ?, pregnant	2
farm1b	22	2014-03-14	2014	March	i10	JE, 2nd lact, high production	2
farm1b	22	2014-08-08	2014	August	i12	Far Offs	2
farm1b	22	2014-12-05	2014	December	i10	JE, 2nd Lact, breeding, high production	3
farm1b	22	2014-09-12	2014	Septembe	i7	Fresh >2 dim, JE and HO	3
farm1b	22	2014-04-18	2014	April	i8	JE, 1st lact, some 2nd lact, high production	2
farm1b	22	2014-09-19	2014	Septembe	i10	JE, 2nd Lact, breeding, high production	3
farm1b	22	2014-05-09	2014	May	i11	JE, late lact, pregnant	2
farm1b	22	2014-04-25	2014	April	i8	JE, high prod, ?, pregnant	2
farm1b	22	2014-04-04	2014	April	i10	JE, 2nd lact, high production	2
farm1b	22	2014-01-03	2014	January	i10	JE & HO, Breeding, 1st lact, high producing	2
farm1b	23	2014-06-30	2014	June	i11	JE some HO, mid to late lact, breeding, DNB,	3
farm1b	23	2014-08-01	2014	August	i11	JE some HO, mid to late lact, breeding, DNB,	3
farm1b	23	2014-06-16	2014	June	i11	JE some HO, mid to late lact, breeding, DNB,	3
farm1b	23	2014-09-19	2014	Septembe	i11	JE some HO, mid to late lact, breeding, DNB,	3
farm1b	23	2014-12-16	2014	December	i11	JE, medium milk production, pregnant	3
farm1b	23	2014-02-14	2014	February	i10	JE, 2nd Lact, breeding, high production	3
farm1b	23	2014-01-31	2014	January	i8	JE, first lactation, breeding, high production	3
farm1b	23	2014-03-07	2014	March	i10	JE, 2nd Lact, breeding, high production	3
farm1b	23	2014-02-05	2014	February	i8	JE, first lactation, breeding, high production	3
farm1b	23	2014-05-09	2014	May	i8	JE, high prod, ?, pregnant	3
farm1b	23	2014-10-24	2014	October	i11	JE some HO, mid to late lact, breeding, DNB,	3
farm1b	23	2014-06-11	2014	May	i11	JE some HO, mid to late lact, breeding, DNB,	3
farm1b	23	2014-03-24	2014	March	i10	JE, 2nd Lact, breeding, high production	3
farm1b	23	2014-03-26	2014	March	i10	JE, 2nd Lact, breeding, high production	3
farm1b	23	2014-11-21	2014	January	i11	JE, medium milk production, pregnant	3
farm1b	23	2014-09-26	2014	Septembe	i11	JE some HO, mid to late lact, breeding, DNB,	3
farm1b	23	2014-03-14	2014	March	i10	JE, 2nd Lact, breeding, high production	3
farm1b	23	2014-05-23	2014	May	i8	JE, high prod, ?, pregnant	3
farm1b	23	2014-05-16	2014	May	i8	JE, high prod, ?, pregnant	3
farm1b	23	2014-04-18	2014	April	i8	JE, 1st lact, some 2nd lact, high production	3
farm1b	23	2014-04-25	2014	April	i8	JE, high prod, ?, pregnant	3
farm1b	23	2014-08-29	2014	August	i11	JE some HO, mid to late lact, breeding, DNB,	3
farm1b	23	2014-12-22	2014	December	i12	Far Offs	3
farm1b	23	2014-02-03	2014	February	i8	JE, first lactation, breeding, high production	3
farm1b	23	2014-05-02	2014	May	i8	JE, high prod, ?, pregnant	3
farm1b	23	2014-01-17	2014	January	i8	JE, first lactation, breeding, high production	3
farm1b	23	2014-06-20	2014	June	i11	JE some HO, mid to late lact, breeding, DNB,	3
farm1b	23	2014-12-05	2014	December	i11	JE, medium milk production, pregnant	3
farm1b	23	2014-07-18	2014	July	i11	JE some HO, mid to late lact, breeding, DNB,	3
farm1b	23	2014-01-10	2014	January	i8	JE, first lactation, breeding, high production	3
farm1b	23	2014-11-14	2014	November	i11	JE, late lact, pregnant	3
farm1b	23	2014-08-08	2014	August	i11	JE some HO, mid to late lact, breeding, DNB,	3
farm1b	23	2014-04-04	2014	April	i10	JE, 2nd Lact, breeding, high production	3
farm1b	23	2014-11-28	2014	November	i11	JE, medium milk production, pregnant	3
farm1b	23	2014-08-22	2014	August	i11	JE some HO, mid to late lact, breeding, DNB,	3
farm1b	23	2014-02-21	2014	February	i10	JE, 2nd Lact, breeding, high production	3
farm1b	23	2014-09-12	2014	Septembe	i11	JE some HO, mid to late lact, breeding, DNB,	3
farm1b	23	2014-01-03	2014	January	i7	JE and HO, fresh heifers	3
farm1b	23	2014-07-07	2014	July	i11	JE some HO, mid to late lact, breeding, DNB,	3
farm1b	23	2014-10-10	2014	October	i11	JE some HO, mid to late lact, breeding, DNB,	3
farm1b	23	2014-10-03	2014	October	i11	JE some HO, mid to late lact, breeding, DNB,	3
farm1b	23	2014-02-28	2014	February	i10	JE, 2nd Lact, breeding, high production	3
farm1b	23	2014-07-28	2014	July	i11	JE some HO, mid to late lact, breeding, DNB,	3
farm1b	23	2014-01-27	2014	January	i8	JE, first lactation, breeding, high production	3
farm1b	23	2014-10-17	2014	October	i11	JE some HO, mid to late lact, breeding, DNB,	3
farm1b	23	2014-09-18	2014	Septembe	i11	JE some HO, mid to late lact, breeding, DNB,	3
farm1b	23	2014-02-10	2014	February	i8	JE, first lactation, breeding, high production	3
farm1b	23	2014-07-11	2014	July	i11	JE some HO, mid to late lact, breeding, DNB,	3
farm1b	23	2014-03-18	2014	March	i10	JE, 2nd Lact, breeding, high production	3
farm1b	24	2014-08-22	2014	August	i10	JE, 2nd lact, high production	3
farm1b	24	2014-06-20	2014	June	i10	JE, 2nd lact, high production	3
farm1b	24	2014-02-03	2014	February	i7	JE and HO, fresh heifers	3
farm1b	24	2014-03-18	2014	March	i10	JE, 2nd lact, high production	3
farm1b	24	2014-07-18	2014	July	i10	JE, 2nd lact, high production	3
farm1b	24	2014-06-11	2014	May	i10	JE, 2nd lact, high production	3
farm1b	24	2014-01-03	2014	January	i13	JE and HO, 2nd lact and >, close ups	2
farm1b	24	2014-01-31	2014	January	i7	JE and HO, fresh heifers	3
farm1b	24	2014-07-07	2014	July	i10	JE, 2nd lact, high production	3
farm1b	24	2014-03-14	2014	March	i10	JE, 2nd lact, high production	3
farm1b	24	2014-02-14	2014	February	i10	JE & HO, Breeding, 1st lact, high producing	3
farm1b	24	2014-06-16	2014	June	i10	JE, 2nd lact, high production	3
farm1b	24	2014-05-16	2014	May	i10	JE, 2nd lact, high production	3
farm1b	24	2014-01-27	2014	January	i7	Hospital pen	3
farm1b	24	2014-10-17	2014	October	i11	JE, late lact, pregnant	3
farm1b	24	2014-06-30	2014	June	i10	JE, 2nd lact, high production	3
farm1b	24	2014-02-28	2014	February	i10	JE, 2nd lact, high production	3
farm1b	24	2014-01-17	2014	January	i13	JE and HO, 2nd lact and >, close ups	2
farm1b	24	2014-08-01	2014	August	i10	JE, 2nd lact, high production	3
farm1b	24	2014-09-19	2014	Septembe	i10	JE, 2nd lact, high production	3
farm1b	24	2014-05-23	2014	May	i10	JE, 2nd lact, high production	3
farm1b	24	2014-11-28	2014	November	i12	Far Offs	3
farm1b	24	2014-11-14	2014	November	i11	JE, medium milk production, pregnant	3
farm1b	24	2014-03-26	2014	March	i10	JE, 2nd lact, high production	3
farm1b	24	2014-09-12	2014	Septembe	i10	JE, 2nd lact, high production	3
farm1b	24	2014-02-10	2014	February	i10	JE & HO, Breeding, 1st lact, high producing	3
farm1b	24	2014-09-18	2014	Septembe	i10	JE, 2nd lact, high production	3
farm1b	24	2014-04-18	2014	April	i10	JE, 2nd lact, high production	3
farm1b	24	2014-08-29	2014	August	i10	JE, 2nd lact, high production	3
farm1b	24	2014-07-28	2014	July	i10	JE, 2nd lact, high production	3
farm1b	24	2014-10-10	2014	October	i11	JE, late lact, pregnant	3
farm1b	24	2014-11-21	2014	January	i11	JE, medium milk production, pregnant	3
farm1b	24	2014-05-09	2014	May	i10	JE, 2nd lact, high production	3
farm1b	24	2014-03-24	2014	March	i10	JE, 2nd lact, high production	3
farm1b	24	2014-02-05	2014	February	i10	JE & HO, Breeding, 1st lact, high producing	3
farm1b	24	2014-10-03	2014	October	i10	JE, 2nd lact, high production	3
farm1b	24	2014-04-04	2014	April	i10	JE, 2nd lact, high production	3
farm1b	24	2014-02-21	2014	February	i10	JE, 2nd lact, high production	3
farm1b	24	2014-07-11	2014	July	i10	JE, 2nd lact, high production	3
farm1b	24	2014-08-08	2014	August	i10	JE, 2nd lact, high production	3
farm1b	24	2014-09-26	2014	Septembe	i10	JE, 2nd lact, high production	3
farm1b	24	2014-01-10	2014	January	i13	JE and HO, 2nd lact and >, close ups	2
farm1b	24	2014-03-07	2014	March	i10	JE, 2nd lact, high production	3
farm1b	24	2014-12-16	2014	December	i12	Far Offs	3
farm1b	24	2014-05-02	2014	May	i10	JE, 2nd lact, high production	3
farm1b	24	2014-12-05	2014	December	i12	Far Offs	3
farm1b	24	2014-04-25	2014	April	i10	JE, 2nd lact, high production	3
farm1b	24	2014-10-24	2014	October	i11	JE, medium milk production, pregnant	3
farm1b	24	2014-12-22	2014	December	i12	Far Offs	3
farm1b	25	2014-03-14	2014	March	i10	JE, 2nd Lact, breeding, high production	3
farm1b	25	2014-01-27	2014	January	i8	JE, first lactation, breeding, high production	3
farm1b	25	2014-07-18	2014	July	i8	JE, high prod, ?, pregnant	3
farm1b	25	2014-04-18	2014	April	i10	JE, 2nd Lact, breeding, high production	3
farm1b	25	2014-07-28	2014	July	i8	JE, high prod, ?, pregnant	3
farm1b	25	2014-08-29	2014	August	i8	JE, high prod, ?, pregnant	3
farm1b	25	2014-03-07	2014	March	i10	JE, 2nd Lact, breeding, high production	3
farm1b	25	2014-09-19	2014	Septembe	i8	JE, high prod, ?, pregnant	3
farm1b	25	2014-06-16	2014	June	i8	JE, high prod, ?, pregnant	3
farm1b	25	2014-05-02	2014	May	i10	JE, 2nd Lact, breeding, high production	3
farm1b	25	2014-10-10	2014	October	i7	Hospital pen	3
farm1b	25	2014-10-24	2014	October	i5	JE and HO, springers, close up heifers	3
farm1b	25	2014-04-04	2014	April	i10	JE, 2nd Lact, breeding, high production	3
farm1b	25	2014-09-12	2014	Septembe	i8	JE, high prod, ?, pregnant	3
farm1b	25	2014-06-20	2014	June	i8	JE, high prod, ?, pregnant	3
farm1b	25	2014-08-08	2014	August	i8	JE, high prod, ?, pregnant	3
farm1b	25	2014-06-11	2014	May	i8	JE, high prod, ?, pregnant	3
farm1b	25	2014-02-10	2014	February	i8	JE, first lactation, breeding, high production	3
farm1b	25	2014-05-23	2014	May	i10	JE, 2nd Lact, breeding, high production	3
farm1b	25	2014-01-03	2014	January	i13	JE and HO, 2nd lact and >, close ups	2
farm1b	25	2014-10-17	2014	October	i7	Hospital pen	3
farm1b	25	2014-07-07	2014	July	i8	JE, high prod, ?, pregnant	3
farm1b	25	2014-02-03	2014	February	i8	JE, first lactation, breeding, high production	3
farm1b	25	2014-02-05	2014	February	i8	JE, first lactation, breeding, high production	3
farm1b	25	2014-05-09	2014	May	i10	JE, 2nd Lact, breeding, high production	3
farm1b	25	2014-01-10	2014	January	i7	JE and HO, fresh heifers	3
farm1b	25	2014-07-11	2014	July	i8	JE, high prod, ?, pregnant	3
farm1b	25	2014-06-30	2014	June	i8	JE, high prod, ?, pregnant	3
farm1b	25	2014-08-01	2014	August	i8	JE, high prod, ?, pregnant	3
farm1b	25	2014-01-31	2014	January	i8	JE, first lactation, breeding, high production	3
farm1b	25	2014-05-16	2014	May	i10	JE, 2nd Lact, breeding, high production	3
farm1b	25	2014-02-14	2014	February	i10	JE, 2nd Lact, breeding, high production	3
farm1b	25	2014-09-18	2014	Septembe	i8	JE, high prod, ?, pregnant	3
farm1b	25	2014-01-17	2014	January	i8	JE, first lactation, breeding, high production	3
farm1b	25	2014-02-28	2014	February	i10	JE, 2nd Lact, breeding, high production	3
farm1b	25	2014-04-25	2014	April	i10	JE, 2nd Lact, breeding, high production	3
farm1b	25	2014-03-24	2014	March	i10	JE, 2nd Lact, breeding, high production	3
farm1b	25	2014-09-26	2014	Septembe	i7	Hospital pen	3
farm1b	25	2014-08-22	2014	August	i8	JE, high prod, ?, pregnant	3
farm1b	25	2014-02-21	2014	February	i10	JE, 2nd Lact, breeding, high production	3
farm1b	25	2014-03-18	2014	March	i10	JE, 2nd Lact, breeding, high production	3
farm1b	25	2014-10-03	2014	October	i7	Hospital pen	3
farm1b	25	2014-03-26	2014	March	i10	JE, 2nd Lact, breeding, high production	3
farm1b	26	2014-10-24	2014	October	i10	JE, 2nd lact, high production	3
farm1b	26	2014-02-21	2014	February	i10	JE, 2nd lact, high production	2
farm1b	26	2014-03-24	2014	March	i8	JE, 1st lact, some 2nd lact, high production	2
farm1b	26	2014-02-28	2014	February	i10	JE, 2nd lact, high production	2
farm1b	26	2014-12-05	2014	December	i8	JE, 1st lact, some 2nd lact, high production	3
farm1b	26	2014-01-03	2014	January	i11	JE, late lact, pregnant	2
farm1b	26	2014-05-02	2014	May	i11	JE, medium milk production, pregnant	2
farm1b	26	2014-11-21	2014	January	i8	JE, 1st lact, some 2nd lact, high production	3
farm1b	26	2014-03-18	2014	March	i8	JE, 1st lact, some 2nd lact, high production	2
farm1b	26	2014-11-28	2014	November	i8	JE, 1st lact, some 2nd lact, high production	3
farm1b	26	2014-01-10	2014	January	i11	JE, late lact, pregnant	2
farm1b	26	2014-08-29	2014	August	i10	JE, 2nd lact, high production	3
farm1b	26	2014-12-16	2014	December	i8	JE, 1st lact, some 2nd lact, high production	3
farm1b	26	2014-07-07	2014	July	i13	JE and HO, 2nd lact and >, close ups	2
farm1b	26	2014-08-08	2014	August	i7	Fresh >2 dim, JE and HO	3
farm1b	26	2014-05-23	2014	May	i12	Far Offs	2
farm1b	26	2014-09-12	2014	Septembe	i10	JE, 2nd lact, high production	3
farm1b	26	2014-08-01	2014	August	i7	Hospital pen	3
farm1b	26	2014-06-30	2014	June	i12	Far Offs	2
farm1b	26	2014-10-10	2014	October	i10	JE, 2nd lact, high production	3
farm1b	26	2014-08-22	2014	August	i10	JE, 2nd lact, high production	3
farm1b	26	2014-05-09	2014	May	i11	JE, medium milk production, pregnant	2
farm1b	26	2014-01-27	2014	January	i11	JE, late lact, pregnant	2
farm1b	26	2014-02-14	2014	February	i10	JE, 2nd lact, high production	2
farm1b	26	2014-11-14	2014	November	i8	JE, 1st lact, some 2nd lact, high production	3
farm1b	26	2014-06-20	2014	June	i12	Far Offs	2
farm1b	26	2014-04-04	2014	April	i8	JE, 1st lact, some 2nd lact, high production	2
farm1b	26	2014-07-11	2014	July	i13	JE and HO, 2nd lact and >, close ups	2
farm1b	26	2014-05-16	2014	May	i11	JE, medium milk production, pregnant	2
farm1b	26	2014-07-18	2014	July	i13	JE and HO, 2nd lact and >, close ups	2
farm1b	26	2014-09-18	2014	Septembe	i10	JE, 2nd lact, high production	3
farm1b	26	2014-02-10	2014	February	i10	JE, 2nd lact, high production	2
farm1b	26	2014-01-17	2014	January	i11	JE, late lact, pregnant	2
farm1b	26	2014-02-03	2014	February	i11	JE, late lact, pregnant	2
farm1b	26	2014-02-05	2014	February	i11	JE, late lact, pregnant	2
farm1b	26	2014-10-17	2014	October	i10	JE, 2nd lact, high production	3
farm1b	26	2014-03-07	2014	March	i10	JE, 2nd lact, high production	2
farm1b	26	2014-07-28	2014	July	i13	JE and HO, 2nd lact and >, close ups	2
farm1b	26	2014-06-16	2014	June	i12	Far Offs	2
farm1b	26	2014-06-11	2014	May	i12	Far Offs	2
farm1b	26	2014-01-31	2014	January	i11	JE, late lact, pregnant	2
farm1b	26	2014-09-19	2014	Septembe	i10	JE, 2nd lact, high production	3
farm1b	26	2014-03-14	2014	March	i8	JE, 1st lact, some 2nd lact, high production	2
farm1b	26	2014-04-25	2014	April	i11	JE, medium milk production, pregnant	2
farm1b	26	2014-09-26	2014	Septembe	i10	JE, 2nd lact, high production	3
farm1b	26	2014-03-26	2014	March	i8	JE, 1st lact, some 2nd lact, high production	2
farm1b	26	2014-12-22	2014	December	i8	JE, 1st lact, some 2nd lact, high production	3
farm1b	26	2014-04-18	2014	April	i11	JE, medium milk production, pregnant	2
farm1b	26	2014-10-03	2014	October	i10	JE, 2nd lact, high production	3
farm1b	27	2014-07-18	2014	July	i10	JE, 2nd Lact, breeding, high production	3
farm1b	27	2014-05-02	2014	May	i13	JE and HO, 2nd lact and >, close ups	2
farm1b	27	2014-07-28	2014	July	i10	JE, 2nd Lact, breeding, high production	3
farm1b	27	2014-06-20	2014	June	i10	JE, 2nd Lact, breeding, high production	3
farm1b	27	2014-08-29	2014	August	i10	JE, 2nd Lact, breeding, high production	3
farm1b	27	2014-01-27	2014	January	i12	Far Offs	2
farm1b	27	2014-02-14	2014	February	i12	Far Offs	2
farm1b	27	2014-02-03	2014	February	i12	Far Offs	2
farm1b	27	2014-05-16	2014	May	i7	Fresh >2 dim, JE and HO	3
farm1b	27	2014-05-09	2014	May	i7	Fresh >2 dim, JE and HO	3
farm1b	27	2014-02-21	2014	February	i12	Far Offs	2
farm1b	27	2014-01-10	2014	January	i12	Far Offs	2
farm1b	27	2014-12-22	2014	December	i8	JE, high prod, ?, pregnant	3
farm1b	27	2014-11-14	2014	November	i8	JE, high prod, ?, pregnant	3
farm1b	27	2014-03-26	2014	March	i12	Far Offs	2
farm1b	27	2014-08-08	2014	August	i10	JE, 2nd Lact, breeding, high production	3
farm1b	27	2014-03-24	2014	March	i12	Far Offs	2
farm1b	27	2014-01-03	2014	January	i12	Far Offs	2
farm1b	27	2014-07-07	2014	July	i10	JE, 2nd Lact, breeding, high production	3
farm1b	27	2014-09-18	2014	Septembe	i10	JE, 2nd Lact, breeding, high production	3
farm1b	27	2014-02-28	2014	February	i12	Far Offs	2
farm1b	27	2014-09-12	2014	Septembe	i10	JE, 2nd Lact, breeding, high production	3
farm1b	27	2014-08-01	2014	August	i10	JE, 2nd Lact, breeding, high production	3
farm1b	27	2014-12-05	2014	December	i8	JE, high prod, ?, pregnant	3
farm1b	27	2014-06-30	2014	June	i10	JE, 2nd Lact, breeding, high production	3
farm1b	27	2014-06-11	2014	May	i10	JE, 2nd Lact, breeding, high production	3
farm1b	27	2014-03-07	2014	March	i12	Far Offs	2
farm1b	27	2014-11-21	2014	January	i8	JE, high prod, ?, pregnant	3
farm1b	27	2014-02-10	2014	February	i12	Far Offs	2
farm1b	27	2014-08-22	2014	August	i10	JE, 2nd Lact, breeding, high production	3
farm1b	27	2014-10-10	2014	October	i10	JE, 2nd Lact, breeding, high production	3
farm1b	27	2014-09-26	2014	Septembe	i10	JE, 2nd Lact, breeding, high production	3
farm1b	27	2014-10-17	2014	October	i10	JE, 2nd Lact, breeding, high production	3
farm1b	27	2014-09-19	2014	Septembe	i10	JE, 2nd Lact, breeding, high production	3
farm1b	27	2014-01-17	2014	January	i12	Far Offs	2
farm1b	27	2014-06-16	2014	June	i10	JE, 2nd Lact, breeding, high production	3
farm1b	27	2014-11-28	2014	November	i8	JE, high prod, ?, pregnant	3
farm1b	27	2014-03-14	2014	March	i12	Far Offs	2
farm1b	27	2014-07-11	2014	July	i10	JE, 2nd Lact, breeding, high production	3
farm1b	27	2014-05-23	2014	May	i7	Fresh >2 dim, JE and HO	3
farm1b	27	2014-12-16	2014	December	i8	JE, high prod, ?, pregnant	3
farm1b	27	2014-03-18	2014	March	i12	Far Offs	2
farm1b	27	2014-02-05	2014	February	i12	Far Offs	2
farm1b	27	2014-04-25	2014	April	i13	JE and HO, 2nd lact and >, close ups	2
farm1b	27	2014-04-18	2014	April	i12	Far Offs	2
farm1b	27	2014-01-31	2014	January	i12	Far Offs	2
farm1b	27	2014-10-03	2014	October	i10	JE, 2nd Lact, breeding, high production	3
farm1b	27	2014-04-04	2014	April	i12	Far Offs	2
farm1b	27	2014-10-24	2014	October	i8	JE, high prod, ?, pregnant	3
farm1b	28	2014-02-28	2014	February	i11	JE some HO, mid to late lact, breeding, DNB,	1
farm1b	28	2014-03-14	2014	March	i11	JE some HO, mid to late lact, breeding, DNB,	1
farm1b	28	2014-02-10	2014	February	i11	JE some HO, mid to late lact, breeding, DNB,	1
farm1b	28	2014-02-14	2014	February	i11	JE some HO, mid to late lact, breeding, DNB,	1
farm1b	28	2014-02-05	2014	February	i11	JE some HO, mid to late lact, breeding, DNB,	1
farm1b	28	2014-02-21	2014	February	i11	JE some HO, mid to late lact, breeding, DNB,	1
farm1b	28	2014-03-18	2014	March	i11	JE some HO, mid to late lact, breeding, DNB,	1
farm1b	28	2014-03-07	2014	March	i11	JE some HO, mid to late lact, breeding, DNB,	1
farm1b	28	2014-01-17	2014	January	i11	JE some HO, mid to late lact, breeding, DNB,	1
farm1b	28	2014-01-10	2014	January	i11	JE some HO, mid to late lact, breeding, DNB,	1
farm1b	28	2014-01-31	2014	January	i11	JE some HO, mid to late lact, breeding, DNB,	1
farm1b	28	2014-01-03	2014	January	i11	JE some HO, mid to late lact, breeding, DNB,	1
farm1b	28	2014-01-27	2014	January	i11	JE some HO, mid to late lact, breeding, DNB,	1
farm1b	28	2014-02-03	2014	February	i11	JE some HO, mid to late lact, breeding, DNB,	1
farm1b	29	2014-03-18	2014	March	i8	JE, 1st lact, some 2nd lact, high production	2
farm1b	29	2014-03-07	2014	March	i8	JE, 1st lact, some 2nd lact, high production	2
farm1b	29	2014-10-24	2014	October	i10	JE & HO, Breeding, 1st lact, high producing	3
farm1b	29	2014-09-19	2014	Septembe	i10	JE & HO, Breeding, 1st lact, high producing	3
farm1b	29	2014-08-29	2014	August	i7	Fresh >2 dim, JE and HO	3
farm1b	29	2014-02-21	2014	February	i8	JE, 1st lact, some 2nd lact, high production	2
farm1b	29	2014-01-17	2014	January	i8	JE, high prod, ?, pregnant	2
farm1b	29	2014-09-26	2014	Septembe	i10	JE & HO, Breeding, 1st lact, high producing	3
farm1b	29	2014-10-10	2014	October	i10	JE & HO, Breeding, 1st lact, high producing	3
farm1b	29	2014-05-02	2014	May	i11	JE, medium milk production, pregnant	2
farm1b	29	2014-11-21	2014	January	i10	JE & HO, Breeding, 1st lact, high producing	3
farm1b	29	2014-01-03	2014	January	i8	JE, high prod, ?, pregnant	2
farm1b	29	2014-06-16	2014	June	i12	Far Offs	2
farm1b	29	2014-04-04	2014	April	i8	JE, 1st lact, some 2nd lact, high production	2
farm1b	29	2014-05-09	2014	May	i11	JE, medium milk production, pregnant	2
farm1b	29	2014-06-11	2014	May	i12	Far Offs	2
farm1b	29	2014-07-28	2014	July	i13	JE and HO, 2nd lact and >, close ups	2
farm1b	29	2014-10-17	2014	October	i10	JE & HO, Breeding, 1st lact, high producing	3
farm1b	29	2014-02-28	2014	February	i8	JE, 1st lact, some 2nd lact, high production	2
farm1b	29	2014-07-18	2014	July	i13	JE and HO, 2nd lact and >, close ups	2
farm1b	29	2014-08-08	2014	August	i13	JE and HO, 2nd lact and >, close ups	2
farm1b	29	2014-07-07	2014	July	i12	Far Offs	2
farm1b	29	2014-03-24	2014	March	i8	JE, 1st lact, some 2nd lact, high production	2
farm1b	29	2014-04-18	2014	April	i11	JE, late lact, pregnant	2
farm1b	29	2014-01-27	2014	January	i8	JE, high prod, ?, pregnant	2
farm1b	29	2014-05-23	2014	May	i11	JE, medium milk production, pregnant	2
farm1b	29	2014-12-22	2014	December	i10	JE & HO, Breeding, 1st lact, high producing	3
farm1b	29	2014-06-20	2014	June	i12	Far Offs	2
farm1b	29	2014-09-18	2014	Septembe	i10	JE & HO, Breeding, 1st lact, high producing	3
farm1b	29	2014-08-22	2014	August	i7	Fresh >2 dim, JE and HO	3
farm1b	29	2014-08-01	2014	August	i13	JE and HO, 2nd lact and >, close ups	2
farm1b	29	2014-09-12	2014	Septembe	i10	JE & HO, Breeding, 1st lact, high producing	3
farm1b	29	2014-10-03	2014	October	i10	JE & HO, Breeding, 1st lact, high producing	3
farm1b	29	2014-01-31	2014	January	i8	JE, high prod, ?, pregnant	2
farm1b	29	2014-04-25	2014	April	i11	JE, medium milk production, pregnant	2
farm1b	29	2014-02-05	2014	February	i8	JE, high prod, ?, pregnant	2
farm1b	29	2014-01-10	2014	January	i8	JE, high prod, ?, pregnant	2
farm1b	29	2014-07-11	2014	July	i12	Far Offs	2
farm1b	29	2014-12-16	2014	December	i10	JE & HO, Breeding, 1st lact, high producing	3
farm1b	29	2014-06-30	2014	June	i12	Far Offs	2
farm1b	29	2014-11-14	2014	November	i10	JE & HO, Breeding, 1st lact, high producing	3
farm1b	29	2014-02-10	2014	February	i8	JE, 1st lact, some 2nd lact, high production	2
farm1b	29	2014-02-03	2014	February	i8	JE, high prod, ?, pregnant	2
farm1b	29	2014-03-14	2014	March	i8	JE, 1st lact, some 2nd lact, high production	2
farm1b	29	2014-02-14	2014	February	i8	JE, 1st lact, some 2nd lact, high production	2
farm1b	29	2014-05-16	2014	May	i11	JE, medium milk production, pregnant	2
farm1b	29	2014-11-28	2014	November	i10	JE & HO, Breeding, 1st lact, high producing	3
farm1b	29	2014-03-26	2014	March	i8	JE, 1st lact, some 2nd lact, high production	2
farm1b	29	2014-12-05	2014	December	i10	JE & HO, Breeding, 1st lact, high producing	3
farm1b	30	2014-06-11	2014	May	i8	JE, high prod, ?, pregnant	3
farm1b	30	2014-03-14	2014	March	i10	JE, 2nd Lact, breeding, high production	3
farm1b	30	2014-05-16	2014	May	i10	JE, 2nd Lact, breeding, high production	3
farm1b	30	2014-03-18	2014	March	i10	JE, 2nd Lact, breeding, high production	3
farm1b	30	2014-04-04	2014	April	i10	JE, 2nd Lact, breeding, high production	3
farm1b	30	2014-01-10	2014	January	i13	JE and HO, 2nd lact and >, close ups	2
farm1b	30	2014-04-25	2014	April	i10	JE, 2nd Lact, breeding, high production	3
farm1b	30	2014-01-27	2014	January	i7	JE and HO, fresh heifers	3
farm1b	30	2014-06-20	2014	June	i7	Hospital pen	3
farm1b	30	2014-03-24	2014	March	i10	JE, 2nd Lact, breeding, high production	3
farm1b	30	2014-05-02	2014	May	i10	JE, 2nd Lact, breeding, high production	3
farm1b	30	2014-03-26	2014	March	i10	JE, 2nd Lact, breeding, high production	3
farm1b	30	2014-06-30	2014	June	i7	Hospital pen	3
farm1b	30	2014-04-18	2014	April	i10	JE, 2nd Lact, breeding, high production	3
farm1b	30	2014-06-16	2014	June	i8	JE, high prod, ?, pregnant	3
farm1b	30	2014-01-17	2014	January	i13	JE and HO, 2nd lact and >, close ups	2
farm1b	30	2014-05-09	2014	May	i10	JE, 2nd Lact, breeding, high production	3
farm1b	30	2014-02-21	2014	February	i10	JE, 2nd Lact, breeding, high production	3
farm1b	30	2014-01-31	2014	January	i7	JE and HO, fresh heifers	3
farm1b	30	2014-01-03	2014	January	i13	JE and HO, 2nd lact and >, close ups	2
farm1b	30	2014-02-28	2014	February	i10	JE, 2nd Lact, breeding, high production	3
farm1b	30	2014-02-05	2014	February	i10	JE & HO, Breeding, 1st lact, high producing	3
farm1b	30	2014-03-07	2014	March	i10	JE, 2nd Lact, breeding, high production	3
farm1b	30	2014-02-03	2014	February	i7	JE and HO, fresh heifers	3
farm1b	30	2014-02-14	2014	February	i10	JE, 2nd Lact, breeding, high production	3
farm1b	30	2014-05-23	2014	May	i8	JE, high prod, ?, pregnant	3
farm1b	30	2014-02-10	2014	February	i10	JE & HO, Breeding, 1st lact, high producing	3
farm1b	31	2014-08-29	2014	August	i10	JE, 2nd lact, high production	3
farm1b	31	2014-02-05	2014	February	i13	JE and HO, 2nd lact and >, close ups	2
farm1b	31	2014-01-10	2014	January	i12	Far Offs	2
farm1b	31	2014-03-18	2014	March	i10	JE, 2nd lact, high production	3
farm1b	31	2014-12-05	2014	December	i12	Far Offs	3
farm1b	31	2014-02-03	2014	February	i13	JE and HO, 2nd lact and >, close ups	2
farm1b	31	2014-11-21	2014	January	i11	JE, medium milk production, pregnant	3
farm1b	31	2014-09-26	2014	Septembe	i10	JE, 2nd lact, high production	3
farm1b	31	2014-04-04	2014	April	i10	JE, 2nd lact, high production	3
farm1b	31	2014-11-14	2014	November	i11	JE, medium milk production, pregnant	3
farm1b	31	2014-05-16	2014	May	i10	JE, 2nd lact, high production	3
farm1b	31	2014-07-07	2014	July	i10	JE, 2nd lact, high production	3
farm1b	31	2014-12-16	2014	December	i12	Far Offs	3
farm1b	31	2014-08-01	2014	August	i10	JE, 2nd lact, high production	3
farm1b	31	2014-02-21	2014	February	i10	JE & HO, Breeding, 1st lact, high producing	3
farm1b	31	2014-08-22	2014	August	i10	JE, 2nd lact, high production	3
farm1b	31	2014-02-10	2014	February	i13	JE and HO, 2nd lact and >, close ups	2
farm1b	31	2014-10-17	2014	October	i11	JE, late lact, pregnant	3
farm1b	31	2014-03-07	2014	March	i10	JE & HO, Breeding, 1st lact, high producing	3
farm1b	31	2014-05-23	2014	May	i10	JE, 2nd lact, high production	3
farm1b	31	2014-09-18	2014	Septembe	i10	JE, 2nd lact, high production	3
farm1b	31	2014-02-28	2014	February	i10	JE & HO, Breeding, 1st lact, high producing	3
farm1b	31	2014-05-02	2014	May	i10	JE, 2nd lact, high production	3
farm1b	31	2014-11-28	2014	November	i11	JE, medium milk production, pregnant	3
farm1b	31	2014-03-24	2014	March	i10	JE, 2nd lact, high production	3
farm1b	31	2014-09-12	2014	Septembe	i10	JE, 2nd lact, high production	3
farm1b	31	2014-10-03	2014	October	i10	JE, 2nd lact, high production	3
farm1b	31	2014-03-14	2014	March	i10	JE, 2nd lact, high production	3
farm1b	31	2014-07-11	2014	July	i10	JE, 2nd lact, high production	3
farm1b	31	2014-01-03	2014	January	i12	Far Offs	2
farm1b	31	2014-07-18	2014	July	i10	JE, 2nd lact, high production	3
farm1b	31	2014-04-18	2014	April	i10	JE, 2nd lact, high production	3
farm1b	31	2014-04-25	2014	April	i10	JE, 2nd lact, high production	3
farm1b	31	2014-06-16	2014	June	i10	JE, 2nd lact, high production	3
farm1b	31	2014-02-14	2014	February	i10	JE & HO, Breeding, 1st lact, high producing	3
farm1b	31	2014-12-22	2014	December	i12	Far Offs	3
farm1b	31	2014-01-31	2014	January	i13	JE and HO, 2nd lact and >, close ups	2
farm1b	31	2014-03-26	2014	March	i10	JE, 2nd lact, high production	3
farm1b	31	2014-06-20	2014	June	i10	JE, 2nd lact, high production	3
farm1b	31	2014-10-24	2014	October	i11	JE, late lact, pregnant	3
farm1b	31	2014-08-08	2014	August	i10	JE, 2nd lact, high production	3
farm1b	31	2014-06-30	2014	June	i10	JE, 2nd lact, high production	3
farm1b	31	2014-06-11	2014	May	i10	JE, 2nd lact, high production	3
farm1b	31	2014-09-19	2014	Septembe	i10	JE, 2nd lact, high production	3
farm1b	31	2014-10-10	2014	October	i11	JE, late lact, pregnant	3
farm1b	31	2014-01-27	2014	January	i12	Far Offs	2
farm1b	31	2014-05-09	2014	May	i10	JE, 2nd lact, high production	3
farm1b	31	2014-01-17	2014	January	i12	Far Offs	2
farm1b	31	2014-07-28	2014	July	i10	JE, 2nd lact, high production	3
farm1b	32	2014-01-17	2014	January	i9	HO, 1st lact, breeding	2
farm1b	32	2014-01-27	2014	January	i9	HO, 1st lact, breeding	2
farm1b	32	2014-11-21	2014	January	i10	JE & HO, Breeding, 1st lact, high producing	3
farm1b	32	2014-12-16	2014	December	i10	JE & HO, Breeding, 1st lact, high producing	3
farm1b	32	2014-11-14	2014	November	i10	JE & HO, Breeding, 1st lact, high producing	3
farm1b	32	2014-09-19	2014	Septembe	i10	JE & HO, Breeding, 1st lact, high producing	3
farm1b	32	2014-09-12	2014	Septembe	i10	JE & HO, Breeding, 1st lact, high producing	3
farm1b	32	2014-06-11	2014	May	i8	JE, 1st lact, some 2nd lact, high production	3
farm1b	32	2014-02-28	2014	February	i11	JE, medium milk production, pregnant	2
farm1b	32	2014-03-07	2014	March	i12	Far Offs	2
farm1b	32	2014-02-03	2014	February	i9	HO, 1st lact, breeding	2
farm1b	32	2014-03-18	2014	March	i12	Far Offs	2
farm1b	32	2014-12-05	2014	December	i10	JE & HO, Breeding, 1st lact, high producing	3
farm1b	32	2014-07-18	2014	July	i8	JE, 1st lact, some 2nd lact, high production	3
farm1b	32	2014-06-16	2014	June	i8	JE, 1st lact, some 2nd lact, high production	3
farm1b	32	2014-07-28	2014	July	i8	JE, 1st lact, some 2nd lact, high production	3
farm1b	32	2014-09-18	2014	Septembe	i10	JE & HO, Breeding, 1st lact, high producing	3
farm1b	32	2014-05-16	2014	May	i7	Fresh >2 dim, JE and HO	3
farm1b	32	2014-08-01	2014	August	i10	JE & HO, Breeding, 1st lact, high producing	3
farm1b	32	2014-06-30	2014	June	i8	JE, 1st lact, some 2nd lact, high production	3
farm1b	32	2014-03-24	2014	March	i12	Far Offs	2
farm1b	32	2014-05-09	2014	May	i7	Fresh >2 dim, JE and HO	3
farm1b	32	2014-02-05	2014	February	i11	JE, medium milk production, pregnant	2
farm1b	32	2014-01-03	2014	January	i9	HO, 1st lact, breeding	2
farm1b	32	2014-07-11	2014	July	i8	JE, 1st lact, some 2nd lact, high production	3
farm1b	32	2014-08-08	2014	August	i10	JE & HO, Breeding, 1st lact, high producing	3
farm1b	32	2014-02-14	2014	February	i11	JE, medium milk production, pregnant	2
farm1b	32	2014-10-17	2014	October	i10	JE & HO, Breeding, 1st lact, high producing	3
farm1b	32	2014-02-10	2014	February	i11	JE, medium milk production, pregnant	2
farm1b	32	2014-09-26	2014	Septembe	i10	JE & HO, Breeding, 1st lact, high producing	3
farm1b	32	2014-08-22	2014	August	i10	JE & HO, Breeding, 1st lact, high producing	3
farm1b	32	2014-10-03	2014	October	i10	JE & HO, Breeding, 1st lact, high producing	3
farm1b	32	2014-10-24	2014	October	i10	JE & HO, Breeding, 1st lact, high producing	3
farm1b	32	2014-04-04	2014	April	i12	Far Offs	2
farm1b	32	2014-06-20	2014	June	i8	JE, 1st lact, some 2nd lact, high production	3
farm1b	32	2014-05-23	2014	May	i7	Fresh >2 dim, JE and HO	3
farm1b	32	2014-01-10	2014	January	i9	HO, 1st lact, breeding	2
farm1b	32	2014-07-07	2014	July	i8	JE, 1st lact, some 2nd lact, high production	3
farm1b	32	2014-05-02	2014	May	i13	JE and HO, 2nd lact and >, close ups	2
farm1b	32	2014-11-28	2014	November	i10	JE & HO, Breeding, 1st lact, high producing	3
farm1b	32	2014-10-10	2014	October	i10	JE & HO, Breeding, 1st lact, high producing	3
farm1b	32	2014-04-25	2014	April	i13	JE and HO, 2nd lact and >, close ups	2
farm1b	32	2014-08-29	2014	August	i10	JE & HO, Breeding, 1st lact, high producing	3
farm1b	32	2014-02-21	2014	February	i11	JE, medium milk production, pregnant	2
farm1b	32	2014-03-26	2014	March	i12	Far Offs	2
farm1b	32	2014-01-31	2014	January	i9	HO, 1st lact, breeding	2
farm1b	32	2014-04-18	2014	April	i13	JE and HO, 2nd lact and >, close ups	2
farm1b	32	2014-12-22	2014	December	i10	JE & HO, Breeding, 1st lact, high producing	3
farm1b	32	2014-03-14	2014	March	i12	Far Offs	2
farm1b	33	2014-12-22	2014	December	i10	JE, 2nd lact, high production	3
farm1b	33	2014-09-12	2014	Septembe	i8	JE, 1st lact, some 2nd lact, high production	3
farm1b	33	2014-11-28	2014	November	i11	JE, late lact, pregnant	3
farm1b	33	2014-06-11	2014	May	i8	JE, 1st lact, some 2nd lact, high production	3
farm1b	33	2014-02-10	2014	February	i12	Far Offs	2
farm1b	33	2014-01-27	2014	January	i11	JE, medium milk production, pregnant	2
farm1b	33	2014-10-17	2014	October	i8	JE, 1st lact, some 2nd lact, high production	3
farm1b	33	2014-08-22	2014	August	i8	JE, 1st lact, some 2nd lact, high production	3
farm1b	33	2014-05-16	2014	May	i8	JE, 1st lact, some 2nd lact, high production	3
farm1b	33	2014-04-25	2014	April	i8	JE, 1st lact, some 2nd lact, high production	3
farm1b	33	2014-02-05	2014	February	i12	Far Offs	2
farm1b	33	2014-04-04	2014	April	i13	JE and HO, 2nd lact and >, close ups	2
farm1b	33	2014-05-23	2014	May	i7	Hospital pen	3
farm1b	33	2014-04-18	2014	April	i7	Fresh >2 dim, JE and HO	3
farm1b	33	2014-06-16	2014	June	i8	JE, 1st lact, some 2nd lact, high production	3
farm1b	33	2014-01-03	2014	January	i11	JE, medium milk production, pregnant	2
farm1b	33	2014-03-24	2014	March	i13	JE and HO, 2nd lact and >, close ups	2
farm1b	33	2014-02-28	2014	February	i12	Far Offs	2
farm1b	33	2014-02-21	2014	February	i12	Far Offs	2
farm1b	33	2014-08-29	2014	August	i8	JE, 1st lact, some 2nd lact, high production	3
farm1b	33	2014-10-10	2014	October	i8	JE, 1st lact, some 2nd lact, high production	3
farm1b	33	2014-01-10	2014	January	i11	JE, medium milk production, pregnant	2
farm1b	33	2014-07-18	2014	July	i8	JE, 1st lact, some 2nd lact, high production	3
farm1b	33	2014-11-21	2014	January	i10	JE, 2nd lact, high production	3
farm1b	33	2014-06-30	2014	June	i8	JE, 1st lact, some 2nd lact, high production	3
farm1b	33	2014-03-18	2014	March	i13	JE and HO, 2nd lact and >, close ups	2
farm1b	33	2014-11-14	2014	November	i10	JE, 2nd lact, high production	3
farm1b	33	2014-12-05	2014	December	i7	Hospital pen	3
farm1b	33	2014-01-31	2014	January	i12	Far Offs	2
farm1b	33	2014-08-08	2014	August	i8	JE, 1st lact, some 2nd lact, high production	3
farm1b	33	2014-10-03	2014	October	i8	JE, 1st lact, some 2nd lact, high production	3
farm1b	33	2014-03-26	2014	March	i13	JE and HO, 2nd lact and >, close ups	2
farm1b	33	2014-10-24	2014	October	i8	JE, 1st lact, some 2nd lact, high production	3
farm1b	33	2014-09-26	2014	Septembe	i8	JE, 1st lact, some 2nd lact, high production	3
farm1b	33	2014-07-07	2014	July	i8	JE, 1st lact, some 2nd lact, high production	3
farm1b	33	2014-03-14	2014	March	i13	JE and HO, 2nd lact and >, close ups	2
farm1b	33	2014-08-01	2014	August	i8	JE, 1st lact, some 2nd lact, high production	3
farm1b	33	2014-12-16	2014	December	i10	JE, 2nd lact, high production	3
farm1b	33	2014-07-28	2014	July	i8	JE, 1st lact, some 2nd lact, high production	3
farm1b	33	2014-07-11	2014	July	i8	JE, 1st lact, some 2nd lact, high production	3
farm1b	33	2014-02-03	2014	February	i12	Far Offs	2
farm1b	33	2014-09-19	2014	Septembe	i8	JE, 1st lact, some 2nd lact, high production	3
farm1b	33	2014-03-07	2014	March	i12	Far Offs	2
farm1b	33	2014-01-17	2014	January	i11	JE, medium milk production, pregnant	2
farm1b	33	2014-02-14	2014	February	i12	Far Offs	2
farm1b	33	2014-09-18	2014	Septembe	i8	JE, 1st lact, some 2nd lact, high production	3
farm1b	33	2014-06-20	2014	June	i8	JE, 1st lact, some 2nd lact, high production	3
farm1b	33	2014-05-02	2014	May	i8	JE, 1st lact, some 2nd lact, high production	3
farm1b	33	2014-05-09	2014	May	i8	JE, 1st lact, some 2nd lact, high production	3
farm1b	36	2014-06-30	2014	June	i7	Hospital pen	3
farm1b	36	2014-04-18	2014	April	i10	JE, 2nd lact, high production	3
farm1b	36	2014-07-28	2014	July	i7	Hospital pen	3
farm1b	36	2014-05-02	2014	May	i10	JE, 2nd lact, high production	3
farm1b	36	2014-02-03	2014	February	i12	Far Offs	2
farm1b	36	2014-03-07	2014	March	i7	Fresh >2 dim, JE and HO	3
farm1b	36	2014-04-04	2014	April	i10	JE, 2nd lact, high production	3
farm1b	36	2014-07-18	2014	July	i7	Hospital pen	3
farm1b	36	2014-06-16	2014	June	i10	JE, 2nd lact, high production	3
farm1b	36	2014-02-10	2014	February	i12	Far Offs	2
farm1b	36	2014-04-25	2014	April	i10	JE, 2nd lact, high production	3
farm1b	36	2014-05-16	2014	May	i10	JE, 2nd lact, high production	3
farm1b	36	2014-01-10	2014	January	i12	Far Offs	2
farm1b	36	2014-01-03	2014	January	i12	Far Offs	2
farm1b	36	2014-07-11	2014	July	i7	Hospital pen	3
farm1b	36	2014-01-17	2014	January	i12	Far Offs	2
farm1b	36	2014-06-20	2014	June	i10	JE, 2nd lact, high production	3
farm1b	36	2014-02-05	2014	February	i12	Far Offs	2
farm1b	36	2014-02-21	2014	February	i13	JE and HO, 2nd lact and >, close ups	2
farm1b	36	2014-02-14	2014	February	i13	JE and HO, 2nd lact and >, close ups	2
farm1b	36	2014-01-31	2014	January	i12	Far Offs	2
farm1b	36	2014-05-09	2014	May	i10	JE, 2nd lact, high production	3
farm1b	36	2014-02-28	2014	February	i7	Fresh >2 dim, JE and HO	3
farm1b	36	2014-03-18	2014	March	i7	Fresh >2 dim, JE and HO	3
farm1b	36	2014-06-11	2014	May	i10	JE, 2nd lact, high production	3
farm1b	36	2014-01-27	2014	January	i12	Far Offs	2
farm1b	36	2014-05-23	2014	May	i10	JE, 2nd lact, high production	3
farm1b	36	2014-03-14	2014	March	i7	Fresh >2 dim, JE and HO	3
farm1b	36	2014-03-26	2014	March	i10	JE, 2nd lact, high production	3
farm1b	36	2014-07-07	2014	July	i7	Hospital pen	3
farm1b	36	2014-03-24	2014	March	i10	JE, 2nd lact, high production	3
farm1b	37	2014-06-16	2014	June	i10	JE, 2nd lact, high production	3
farm1b	37	2014-06-30	2014	June	i8	JE, 1st lact, some 2nd lact, high production	3
farm1b	37	2014-12-05	2014	December	i8	JE, high prod, ?, pregnant	3
farm1b	37	2014-04-04	2014	April	i12	Far Offs	2
farm1b	37	2014-10-17	2014	October	i8	JE, high prod, ?, pregnant	3
farm1b	37	2014-06-20	2014	June	i10	JE, 2nd lact, high production	3
farm1b	37	2014-04-18	2014	April	i13	JE and HO, 2nd lact and >, close ups	2
farm1b	37	2014-03-26	2014	March	i12	Far Offs	2
farm1b	37	2014-05-09	2014	May	i7	Fresh >2 dim, JE and HO	3
farm1b	37	2014-08-22	2014	August	i10	JE & HO, Breeding, 1st lact, high producing	3
farm1b	37	2014-07-07	2014	July	i8	JE, 1st lact, some 2nd lact, high production	3
farm1b	37	2014-07-18	2014	July	i8	JE, 1st lact, some 2nd lact, high production	3
farm1b	37	2014-03-07	2014	March	i12	Far Offs	2
farm1b	37	2014-07-11	2014	July	i8	JE, 1st lact, some 2nd lact, high production	3
farm1b	37	2014-02-14	2014	February	i12	Far Offs	2
farm1b	37	2014-02-03	2014	February	i11	JE, medium milk production, pregnant	2
farm1b	37	2014-01-27	2014	January	i11	JE, medium milk production, pregnant	2
farm1b	37	2014-01-17	2014	January	i11	JE, medium milk production, pregnant	2
farm1b	37	2014-07-28	2014	July	i8	JE, 1st lact, some 2nd lact, high production	3
farm1b	37	2014-01-10	2014	January	i9	HO, 1st lact, breeding	2
farm1b	37	2014-08-01	2014	August	i10	JE & HO, Breeding, 1st lact, high producing	3
farm1b	37	2014-01-03	2014	January	i9	HO, 1st lact, breeding	2
farm1b	37	2014-03-24	2014	March	i12	Far Offs	2
farm1b	37	2014-02-28	2014	February	i12	Far Offs	2
farm1b	37	2014-09-12	2014	Septembe	i10	JE & HO, Breeding, 1st lact, high producing	3
farm1b	37	2014-12-22	2014	December	i8	JE, high prod, ?, pregnant	3
farm1b	37	2014-02-10	2014	February	i11	JE, medium milk production, pregnant	2
farm1b	37	2014-03-18	2014	March	i12	Far Offs	2
farm1b	37	2014-08-29	2014	August	i10	JE & HO, Breeding, 1st lact, high producing	3
farm1b	37	2014-03-14	2014	March	i12	Far Offs	2
farm1b	37	2014-12-16	2014	December	i8	JE, high prod, ?, pregnant	3
farm1b	37	2014-11-21	2014	January	i8	JE, high prod, ?, pregnant	3
farm1b	37	2014-05-16	2014	May	i10	JE, 2nd lact, high production	3
farm1b	37	2014-04-25	2014	April	i7	Fresh >2 dim, JE and HO	3
farm1b	37	2014-10-03	2014	October	i8	JE, high prod, ?, pregnant	3
farm1b	37	2014-02-21	2014	February	i12	Far Offs	2
farm1b	37	2014-05-02	2014	May	i7	Fresh >2 dim, JE and HO	3
farm1b	37	2014-01-31	2014	January	i11	JE, medium milk production, pregnant	2
farm1b	37	2014-06-11	2014	May	i10	JE, 2nd lact, high production	3
farm1b	37	2014-08-08	2014	August	i10	JE & HO, Breeding, 1st lact, high producing	3
farm1b	37	2014-10-24	2014	October	i8	JE, high prod, ?, pregnant	3
farm1b	37	2014-02-05	2014	February	i11	JE, medium milk production, pregnant	2
farm1b	37	2014-10-10	2014	October	i8	JE, high prod, ?, pregnant	3
farm1b	37	2014-11-14	2014	November	i8	JE, high prod, ?, pregnant	3
farm1b	37	2014-09-26	2014	Septembe	i8	JE, high prod, ?, pregnant	3
farm1b	37	2014-05-23	2014	May	i10	JE, 2nd lact, high production	3
farm1b	37	2014-09-18	2014	Septembe	i10	JE & HO, Breeding, 1st lact, high producing	3
farm1b	37	2014-09-19	2014	Septembe	i10	JE & HO, Breeding, 1st lact, high producing	3
farm1b	37	2014-11-28	2014	November	i8	JE, high prod, ?, pregnant	3
farm1b	38	2014-06-20	2014	June	i11	JE some HO, mid to late lact, breeding, DNB,	2
farm1b	38	2014-01-10	2014	January	i11	JE some HO, mid to late lact, breeding, DNB,	2
farm1b	38	2014-08-29	2014	August	i11	JE some HO, mid to late lact, breeding, DNB,	2
farm1b	38	2014-05-16	2014	May	i11	JE some HO, mid to late lact, breeding, DNB,	2
farm1b	38	2014-09-12	2014	Septembe	i11	JE some HO, mid to late lact, breeding, DNB,	2
farm1b	38	2014-02-05	2014	February	i11	JE some HO, mid to late lact, breeding, DNB,	2
farm1b	38	2014-04-04	2014	April	i11	JE some HO, mid to late lact, breeding, DNB,	2
farm1b	38	2014-04-25	2014	April	i11	JE some HO, mid to late lact, breeding, DNB,	2
farm1b	38	2014-06-16	2014	June	i11	JE some HO, mid to late lact, breeding, DNB,	2
farm1b	38	2014-03-26	2014	March	i11	JE some HO, mid to late lact, breeding, DNB,	2
farm1b	38	2014-07-18	2014	July	i11	JE some HO, mid to late lact, breeding, DNB,	2
farm1b	38	2014-05-02	2014	May	i11	JE some HO, mid to late lact, breeding, DNB,	2
farm1b	38	2014-01-03	2014	January	i11	JE some HO, mid to late lact, breeding, DNB,	2
farm1b	38	2014-01-17	2014	January	i11	JE some HO, mid to late lact, breeding, DNB,	2
farm1b	38	2014-07-28	2014	July	i11	JE some HO, mid to late lact, breeding, DNB,	2
farm1b	38	2014-05-23	2014	May	i11	JE some HO, mid to late lact, breeding, DNB,	2
farm1b	38	2014-09-18	2014	Septembe	i11	JE some HO, mid to late lact, breeding, DNB,	2
farm1b	38	2014-08-08	2014	August	i11	JE some HO, mid to late lact, breeding, DNB,	2
farm1b	38	2014-08-22	2014	August	i11	JE some HO, mid to late lact, breeding, DNB,	2
farm1b	38	2014-06-30	2014	June	i11	JE some HO, mid to late lact, breeding, DNB,	2
farm1b	38	2014-02-10	2014	February	i11	JE some HO, mid to late lact, breeding, DNB,	2
farm1b	38	2014-02-21	2014	February	i11	JE some HO, mid to late lact, breeding, DNB,	2
farm1b	38	2014-02-03	2014	February	i11	JE some HO, mid to late lact, breeding, DNB,	2
farm1b	38	2014-03-07	2014	March	i11	JE some HO, mid to late lact, breeding, DNB,	2
farm1b	38	2014-02-28	2014	February	i11	JE some HO, mid to late lact, breeding, DNB,	2
farm1b	38	2014-06-11	2014	May	i11	JE some HO, mid to late lact, breeding, DNB,	2
farm1b	38	2014-03-18	2014	March	i11	JE some HO, mid to late lact, breeding, DNB,	2
farm1b	38	2014-04-18	2014	April	i11	JE some HO, mid to late lact, breeding, DNB,	2
farm1b	38	2014-01-27	2014	January	i11	JE some HO, mid to late lact, breeding, DNB,	2
farm1b	38	2014-02-14	2014	February	i11	JE some HO, mid to late lact, breeding, DNB,	2
farm1b	38	2014-03-24	2014	March	i11	JE some HO, mid to late lact, breeding, DNB,	2
farm1b	38	2014-05-09	2014	May	i11	JE some HO, mid to late lact, breeding, DNB,	2
farm1b	38	2014-07-07	2014	July	i11	JE some HO, mid to late lact, breeding, DNB,	2
farm1b	38	2014-07-11	2014	July	i11	JE some HO, mid to late lact, breeding, DNB,	2
farm1b	38	2014-03-14	2014	March	i11	JE some HO, mid to late lact, breeding, DNB,	2
farm1b	38	2014-09-19	2014	Septembe	i11	JE some HO, mid to late lact, breeding, DNB,	2
farm1b	38	2014-01-31	2014	January	i11	JE some HO, mid to late lact, breeding, DNB,	2
farm1b	38	2014-08-01	2014	August	i11	JE some HO, mid to late lact, breeding, DNB,	2
farm1b	39	2014-03-14	2014	March	i11	JE some HO, mid to late lact, breeding, DNB,	3
farm1b	39	2014-12-22	2014	December	i7	Fresh >2 dim, JE and HO	4
farm1b	39	2014-02-28	2014	February	i10	JE, 2nd Lact, breeding, high production	3
farm1b	39	2014-02-10	2014	February	i10	JE, 2nd Lact, breeding, high production	3
farm1b	39	2014-09-26	2014	Septembe	i11	JE, medium milk production, pregnant	3
farm1b	39	2014-05-16	2014	May	i11	JE, late lact, pregnant	3
farm1b	39	2014-06-30	2014	June	i11	JE, late lact, pregnant	3
farm1b	39	2014-11-14	2014	November	i13	JE and HO, 2nd lact and >, close ups	3
farm1b	39	2014-10-24	2014	October	i12	Far Offs	3
farm1b	39	2014-08-22	2014	August	i11	JE, medium milk production, pregnant	3
farm1b	39	2014-03-26	2014	March	i11	JE some HO, mid to late lact, breeding, DNB,	3
farm1b	39	2014-07-18	2014	July	i11	JE, late lact, pregnant	3
farm1b	39	2014-02-14	2014	February	i10	JE, 2nd Lact, breeding, high production	3
farm1b	39	2014-06-20	2014	June	i11	JE, late lact, pregnant	3
farm1b	39	2014-02-05	2014	February	i10	JE, 2nd Lact, breeding, high production	3
farm1b	39	2014-07-28	2014	July	i11	JE, late lact, pregnant	3
farm1b	39	2014-12-16	2014	December	i7	Fresh >2 dim, JE and HO	4
farm1b	39	2014-02-03	2014	February	i10	JE, 2nd Lact, breeding, high production	3
farm1b	39	2014-01-31	2014	January	i10	JE, 2nd Lact, breeding, high production	3
farm1b	39	2014-08-01	2014	August	i11	JE, late lact, pregnant	3
farm1b	39	2014-07-11	2014	July	i11	JE, late lact, pregnant	3
farm1b	39	2014-05-02	2014	May	i11	JE, late lact, pregnant	3
farm1b	39	2014-10-17	2014	October	i12	Far Offs	3
farm1b	39	2014-06-11	2014	May	i11	JE, late lact, pregnant	3
farm1b	39	2014-09-12	2014	Septembe	i11	JE, medium milk production, pregnant	3
farm1b	39	2014-04-04	2014	April	i11	JE some HO, mid to late lact, breeding, DNB,	3
farm1b	39	2014-03-18	2014	March	i11	JE some HO, mid to late lact, breeding, DNB,	3
farm1b	39	2014-09-18	2014	Septembe	i11	JE, medium milk production, pregnant	3
farm1b	39	2014-01-03	2014	January	i10	JE, 2nd Lact, breeding, high production	3
farm1b	39	2014-09-19	2014	Septembe	i11	JE, medium milk production, pregnant	3
farm1b	39	2014-03-24	2014	March	i11	JE some HO, mid to late lact, breeding, DNB,	3
farm1b	39	2014-01-17	2014	January	i10	JE, 2nd Lact, breeding, high production	3
farm1b	39	2014-10-03	2014	October	i12	Far Offs	3
farm1b	39	2014-11-21	2014	January	i13	JE and HO, 2nd lact and >, close ups	3
farm1b	39	2014-08-08	2014	August	i11	JE, medium milk production, pregnant	3
farm1b	39	2014-06-16	2014	June	i11	JE, late lact, pregnant	3
farm1b	39	2014-03-07	2014	March	i11	JE some HO, mid to late lact, breeding, DNB,	3
farm1b	39	2014-05-09	2014	May	i11	JE, late lact, pregnant	3
farm1b	39	2014-04-18	2014	April	i11	JE some HO, mid to late lact, breeding, DNB,	3
farm1b	39	2014-04-25	2014	April	i11	JE some HO, mid to late lact, breeding, DNB,	3
farm1b	39	2014-12-05	2014	December	i7	Hospital pen	4
farm1b	39	2014-01-10	2014	January	i10	JE, 2nd Lact, breeding, high production	3
farm1b	39	2014-05-23	2014	May	i11	JE, late lact, pregnant	3
farm1b	39	2014-11-28	2014	November	i13	JE and HO, 2nd lact and >, close ups	3
farm1b	39	2014-07-07	2014	July	i11	JE, late lact, pregnant	3
farm1b	39	2014-08-29	2014	August	i11	JE, medium milk production, pregnant	3
farm1b	39	2014-02-21	2014	February	i10	JE, 2nd Lact, breeding, high production	3
farm1b	39	2014-01-27	2014	January	i10	JE, 2nd Lact, breeding, high production	3
farm1b	39	2014-10-10	2014	October	i12	Far Offs	3
farm1b	40	2014-06-20	2014	June	i8	JE, high prod, ?, pregnant	3
farm1b	40	2014-01-31	2014	January	i7	JE and HO, fresh heifers	3
farm1b	40	2014-05-16	2014	May	i10	JE, 2nd Lact, breeding, high production	3
farm1b	40	2014-08-01	2014	August	i8	JE, high prod, ?, pregnant	3
farm1b	40	2014-07-18	2014	July	i8	JE, high prod, ?, pregnant	3
farm1b	40	2014-05-23	2014	May	i10	JE, 2nd Lact, breeding, high production	3
farm1b	40	2014-03-14	2014	March	i10	JE, 2nd Lact, breeding, high production	3
farm1b	40	2014-01-17	2014	January	i13	JE and HO, 2nd lact and >, close ups	2
farm1b	40	2014-10-10	2014	October	i11	JE, medium milk production, pregnant	3
farm1b	40	2014-10-17	2014	October	i11	JE, medium milk production, pregnant	3
farm1b	40	2014-02-03	2014	February	i7	JE and HO, fresh heifers	3
farm1b	40	2014-03-07	2014	March	i10	JE, 2nd Lact, breeding, high production	3
farm1b	40	2014-02-05	2014	February	i10	JE & HO, Breeding, 1st lact, high producing	3
farm1b	40	2014-11-28	2014	November	i12	Far Offs	3
farm1b	40	2014-02-28	2014	February	i10	JE, 2nd Lact, breeding, high production	3
farm1b	40	2014-10-03	2014	October	i11	JE, medium milk production, pregnant	3
farm1b	40	2014-11-14	2014	November	i11	JE, medium milk production, pregnant	3
farm1b	40	2014-02-21	2014	February	i10	JE, 2nd Lact, breeding, high production	3
farm1b	40	2014-05-02	2014	May	i10	JE, 2nd Lact, breeding, high production	3
farm1b	40	2014-01-03	2014	January	i13	JE and HO, 2nd lact and >, close ups	2
farm1b	40	2014-07-28	2014	July	i8	JE, high prod, ?, pregnant	3
farm1b	40	2014-05-09	2014	May	i10	JE, 2nd Lact, breeding, high production	3
farm1b	40	2014-01-27	2014	January	i7	JE and HO, fresh heifers	3
farm1b	40	2014-07-07	2014	July	i8	JE, high prod, ?, pregnant	3
farm1b	40	2014-03-24	2014	March	i10	JE, 2nd Lact, breeding, high production	3
farm1b	40	2014-07-11	2014	July	i8	JE, high prod, ?, pregnant	3
farm1b	40	2014-01-10	2014	January	i13	JE and HO, 2nd lact and >, close ups	2
farm1b	40	2014-06-11	2014	May	i8	JE, high prod, ?, pregnant	3
farm1b	40	2014-12-22	2014	December	i12	Far Offs	3
farm1b	40	2014-06-30	2014	June	i8	JE, high prod, ?, pregnant	3
farm1b	40	2014-08-08	2014	August	i8	JE, high prod, ?, pregnant	3
farm1b	40	2014-04-18	2014	April	i10	JE, 2nd Lact, breeding, high production	3
farm1b	40	2014-11-21	2014	January	i12	Far Offs	3
farm1b	40	2014-12-16	2014	December	i12	Far Offs	3
farm1b	40	2014-12-05	2014	December	i12	Far Offs	3
farm1b	40	2014-08-29	2014	August	i8	JE, high prod, ?, pregnant	3
farm1b	40	2014-02-14	2014	February	i10	JE, 2nd Lact, breeding, high production	3
farm1b	40	2014-04-25	2014	April	i10	JE, 2nd Lact, breeding, high production	3
farm1b	40	2014-06-16	2014	June	i8	JE, high prod, ?, pregnant	3
farm1b	40	2014-08-22	2014	August	i8	JE, high prod, ?, pregnant	3
farm1b	40	2014-02-10	2014	February	i10	JE & HO, Breeding, 1st lact, high producing	3
farm1b	40	2014-04-04	2014	April	i10	JE, 2nd Lact, breeding, high production	3
farm1b	40	2014-09-26	2014	Septembe	i11	JE, late lact, pregnant	3
farm1b	40	2014-10-24	2014	October	i11	JE, medium milk production, pregnant	3
farm1b	40	2014-09-12	2014	Septembe	i8	JE, high prod, ?, pregnant	3
farm1b	40	2014-09-18	2014	Septembe	i8	JE, high prod, ?, pregnant	3
farm1b	40	2014-03-18	2014	March	i10	JE, 2nd Lact, breeding, high production	3
farm1b	40	2014-09-19	2014	Septembe	i8	JE, high prod, ?, pregnant	3
farm1b	40	2014-03-26	2014	March	i10	JE, 2nd Lact, breeding, high production	3
farm1b	44	2014-11-28	2014	November	i10	JE & HO, Breeding, 1st lact, high producing	3
farm1b	44	2014-09-12	2014	Septembe	i13	JE and HO, 2nd lact and >, close ups	2
farm1b	44	2014-08-08	2014	August	i12	Far Offs	2
farm1b	44	2014-06-20	2014	June	i11	JE, medium milk production, pregnant	2
farm1b	44	2014-06-11	2014	May	i11	JE, medium milk production, pregnant	2
farm1b	44	2014-04-25	2014	April	i8	JE, high prod, ?, pregnant	2
farm1b	44	2014-03-18	2014	March	i8	JE, 1st lact, some 2nd lact, high production	2
farm1b	44	2014-02-05	2014	February	i11	JE, late lact, pregnant	2
farm1b	44	2014-02-03	2014	February	i10	JE & HO, Breeding, 1st lact, high producing	2
farm1b	44	2014-01-03	2014	January	i10	JE & HO, Breeding, 1st lact, high producing	2
farm1b	44	2014-10-24	2014	October	i7	Fresh >2 dim, JE and HO	3
farm1b	44	2014-05-09	2014	May	i8	JE, high prod, ?, pregnant	2
farm1b	44	2014-09-19	2014	Septembe	i13	JE and HO, 2nd lact and >, close ups	2
farm1b	44	2014-10-10	2014	October	i13	JE and HO, 2nd lact and >, close ups	2
farm1b	44	2014-11-14	2014	November	i10	JE & HO, Breeding, 1st lact, high producing	3
farm1b	44	2014-05-23	2014	May	i11	JE, late lact, pregnant	2
farm1b	44	2014-11-21	2014	January	i10	JE & HO, Breeding, 1st lact, high producing	3
farm1b	44	2014-12-16	2014	December	i10	JE & HO, Breeding, 1st lact, high producing	3
farm1b	44	2014-12-22	2014	December	i10	JE & HO, Breeding, 1st lact, high producing	3
farm1b	44	2014-01-17	2014	January	i10	JE & HO, Breeding, 1st lact, high producing	2
farm1b	44	2014-01-31	2014	January	i10	JE & HO, Breeding, 1st lact, high producing	2
farm1b	44	2014-06-16	2014	June	i11	JE, medium milk production, pregnant	2
farm1b	44	2014-02-10	2014	February	i10	JE, 2nd lact, high production	2
farm1b	44	2014-07-28	2014	July	i11	JE, medium milk production, pregnant	2
farm1b	44	2014-07-07	2014	July	i11	JE, medium milk production, pregnant	2
farm1b	44	2014-09-18	2014	Septembe	i13	JE and HO, 2nd lact and >, close ups	2
farm1b	44	2014-10-03	2014	October	i13	JE and HO, 2nd lact and >, close ups	2
farm1b	44	2014-05-02	2014	May	i8	JE, high prod, ?, pregnant	2
farm1b	44	2014-02-14	2014	February	i10	JE, 2nd lact, high production	2
farm1b	44	2014-06-30	2014	June	i11	JE, medium milk production, pregnant	2
farm1b	44	2014-01-10	2014	January	i10	JE & HO, Breeding, 1st lact, high producing	2
farm1b	44	2014-07-18	2014	July	i11	JE, medium milk production, pregnant	2
farm1b	44	2014-08-29	2014	August	i12	Far Offs	2
farm1b	44	2014-07-11	2014	July	i11	JE, medium milk production, pregnant	2
farm1b	44	2014-09-26	2014	Septembe	i13	JE and HO, 2nd lact and >, close ups	2
farm1b	44	2014-08-01	2014	August	i11	JE, medium milk production, pregnant	2
farm1b	44	2014-03-24	2014	March	i8	JE, 1st lact, some 2nd lact, high production	2
farm1b	44	2014-02-21	2014	February	i10	JE, 2nd lact, high production	2
farm1b	44	2014-05-16	2014	May	i8	JE, high prod, ?, pregnant	2
farm1b	44	2014-02-28	2014	February	i8	JE, 1st lact, some 2nd lact, high production	2
farm1b	44	2014-03-07	2014	March	i7	JE and HO, fresh heifers	2
farm1b	44	2014-04-04	2014	April	i8	JE, 1st lact, some 2nd lact, high production	2
farm1b	44	2014-03-14	2014	March	i8	JE, 1st lact, some 2nd lact, high production	2
farm1b	44	2014-10-17	2014	October	i7	Fresh >2 dim, JE and HO	3
farm1b	44	2014-04-18	2014	April	i8	JE, 1st lact, some 2nd lact, high production	2
farm1b	44	2014-08-22	2014	August	i12	Far Offs	2
farm1b	44	2014-12-05	2014	December	i10	JE & HO, Breeding, 1st lact, high producing	3
farm1b	44	2014-03-26	2014	March	i8	JE, 1st lact, some 2nd lact, high production	2
farm1b	44	2014-01-27	2014	January	i10	JE & HO, Breeding, 1st lact, high producing	2
farm1b	45	2014-01-27	2014	January	i9	HO, 1st lact, breeding	2
farm1b	45	2014-02-05	2014	February	i9	HO, 1st lact, breeding	2
farm1b	45	2014-02-10	2014	February	i7	Hospital pen	2
farm1b	45	2014-02-28	2014	February	i7	Hospital pen	2
farm1b	45	2014-01-17	2014	January	i9	HO, 1st lact, breeding	2
farm1b	45	2014-02-21	2014	February	i7	Hospital pen	2
farm1b	45	2014-02-14	2014	February	i7	Hospital pen	2
farm1b	45	2014-01-10	2014	January	i9	HO, 1st lact, breeding	2
farm1b	45	2014-03-07	2014	March	i7	Hospital pen	2
farm1b	45	2014-01-03	2014	January	i11	JE, late lact, pregnant	2
farm1b	45	2014-02-03	2014	February	i9	HO, 1st lact, breeding	2
farm1b	45	2014-01-31	2014	January	i9	HO, 1st lact, breeding	2
farm1b	46	2014-02-28	2014	February	i13	JE and HO, 2nd lact and >, close ups	2
farm1b	46	2014-09-18	2014	Septembe	i11	JE some HO, mid to late lact, breeding, DNB,	3
farm1b	46	2014-04-04	2014	April	i7	Fresh >2 dim, JE and HO	3
farm1b	46	2014-02-03	2014	February	i12	Far Offs	2
farm1b	46	2014-10-03	2014	October	i11	JE some HO, mid to late lact, breeding, DNB,	3
farm1b	46	2014-08-22	2014	August	i8	JE, 1st lact, some 2nd lact, high production	3
farm1b	46	2014-04-25	2014	April	i8	JE, 1st lact, some 2nd lact, high production	3
farm1b	46	2014-08-08	2014	August	i8	JE, 1st lact, some 2nd lact, high production	3
farm1b	46	2014-02-21	2014	February	i12	Far Offs	2
farm1b	46	2014-01-10	2014	January	i12	Far Offs	2
farm1b	46	2014-08-01	2014	August	i8	JE, 1st lact, some 2nd lact, high production	3
farm1b	46	2014-10-17	2014	October	i11	JE some HO, mid to late lact, breeding, DNB,	3
farm1b	46	2014-07-18	2014	July	i8	JE, 1st lact, some 2nd lact, high production	3
farm1b	46	2014-06-20	2014	June	i8	JE, 1st lact, some 2nd lact, high production	3
farm1b	46	2014-05-09	2014	May	i8	JE, 1st lact, some 2nd lact, high production	3
farm1b	46	2014-10-10	2014	October	i11	JE some HO, mid to late lact, breeding, DNB,	3
farm1b	46	2014-01-17	2014	January	i12	Far Offs	2
farm1b	46	2014-06-11	2014	May	i8	JE, 1st lact, some 2nd lact, high production	3
farm1b	46	2014-05-02	2014	May	i8	JE, 1st lact, some 2nd lact, high production	3
farm1b	46	2014-05-16	2014	May	i8	JE, 1st lact, some 2nd lact, high production	3
farm1b	46	2014-03-14	2014	March	i13	JE and HO, 2nd lact and >, close ups	2
farm1b	46	2014-06-30	2014	June	i8	JE, 1st lact, some 2nd lact, high production	3
farm1b	46	2014-03-26	2014	March	i7	Fresh >2 dim, JE and HO	3
farm1b	46	2014-07-07	2014	July	i8	JE, 1st lact, some 2nd lact, high production	3
farm1b	46	2014-01-03	2014	January	i12	Far Offs	2
farm1b	46	2014-07-28	2014	July	i8	JE, 1st lact, some 2nd lact, high production	3
farm1b	46	2014-01-27	2014	January	i12	Far Offs	2
farm1b	46	2014-03-24	2014	March	i7	Hospital pen	3
farm1b	46	2014-09-26	2014	Septembe	i11	JE some HO, mid to late lact, breeding, DNB,	3
farm1b	46	2014-04-18	2014	April	i7	Fresh >2 dim, JE and HO	3
farm1b	46	2014-02-10	2014	February	i12	Far Offs	2
farm1b	46	2014-08-29	2014	August	i8	JE, 1st lact, some 2nd lact, high production	3
farm1b	46	2014-09-12	2014	Septembe	i11	JE some HO, mid to late lact, breeding, DNB,	3
farm1b	46	2014-06-16	2014	June	i8	JE, 1st lact, some 2nd lact, high production	3
farm1b	46	2014-07-11	2014	July	i8	JE, 1st lact, some 2nd lact, high production	3
farm1b	46	2014-05-23	2014	May	i8	JE, 1st lact, some 2nd lact, high production	3
farm1b	46	2014-02-05	2014	February	i12	Far Offs	2
farm1b	46	2014-03-18	2014	March	i13	JE and HO, 2nd lact and >, close ups	2
farm1b	46	2014-02-14	2014	February	i12	Far Offs	2
farm1b	46	2014-01-31	2014	January	i12	Far Offs	2
farm1b	46	2014-03-07	2014	March	i13	JE and HO, 2nd lact and >, close ups	2
farm1b	46	2014-09-19	2014	Septembe	i11	JE some HO, mid to late lact, breeding, DNB,	3
farm1b	47	2014-05-16	2014	May	i10	JE, 2nd Lact, breeding, high production	3
farm1b	47	2014-05-09	2014	May	i10	JE, 2nd Lact, breeding, high production	3
farm1b	47	2014-05-02	2014	May	i10	JE, 2nd Lact, breeding, high production	3
farm1b	47	2014-03-24	2014	March	i10	JE, 2nd Lact, breeding, high production	3
farm1b	47	2014-08-29	2014	August	i10	JE, 2nd Lact, breeding, high production	3
farm1b	47	2014-10-17	2014	October	i8	JE, high prod, ?, pregnant	3
farm1b	47	2014-11-14	2014	November	i8	JE, high prod, ?, pregnant	3
farm1b	47	2014-06-20	2014	June	i10	JE, 2nd Lact, breeding, high production	3
farm1b	47	2014-04-18	2014	April	i10	JE, 2nd Lact, breeding, high production	3
farm1b	47	2014-03-18	2014	March	i10	JE, 2nd Lact, breeding, high production	3
farm1b	47	2014-07-18	2014	July	i10	JE, 2nd Lact, breeding, high production	3
farm1b	47	2014-10-24	2014	October	i8	JE, high prod, ?, pregnant	3
farm1b	47	2014-11-28	2014	November	i8	JE, high prod, ?, pregnant	3
farm1b	47	2014-03-14	2014	March	i10	JE, 2nd Lact, breeding, high production	3
farm1b	47	2014-01-27	2014	January	i12	Far Offs	2
farm1b	47	2014-06-16	2014	June	i10	JE, 2nd Lact, breeding, high production	3
farm1b	47	2014-12-22	2014	December	i11	JE, late lact, pregnant	3
farm1b	47	2014-02-21	2014	February	i10	JE & HO, Breeding, 1st lact, high producing	3
farm1b	47	2014-08-01	2014	August	i10	JE, 2nd Lact, breeding, high production	3
farm1b	47	2014-01-17	2014	January	i12	Far Offs	2
farm1b	47	2014-12-16	2014	December	i8	JE, high prod, ?, pregnant	3
farm1b	47	2014-09-12	2014	Septembe	i10	JE, 2nd Lact, breeding, high production	3
farm1b	47	2014-10-03	2014	October	i8	JE, high prod, ?, pregnant	3
farm1b	47	2014-01-10	2014	January	i12	Far Offs	2
farm1b	47	2014-02-28	2014	February	i10	JE, 2nd Lact, breeding, high production	3
farm1b	47	2014-08-22	2014	August	i10	JE, 2nd Lact, breeding, high production	3
farm1b	47	2014-06-30	2014	June	i10	JE, 2nd Lact, breeding, high production	3
farm1b	47	2014-11-21	2014	January	i8	JE, high prod, ?, pregnant	3
farm1b	47	2014-01-31	2014	January	i13	JE and HO, 2nd lact and >, close ups	2
farm1b	47	2014-12-05	2014	December	i8	JE, high prod, ?, pregnant	3
farm1b	47	2014-05-23	2014	May	i10	JE, 2nd Lact, breeding, high production	3
farm1b	47	2014-07-11	2014	July	i10	JE, 2nd Lact, breeding, high production	3
farm1b	47	2014-02-14	2014	February	i10	JE & HO, Breeding, 1st lact, high producing	3
farm1b	47	2014-02-05	2014	February	i13	JE and HO, 2nd lact and >, close ups	2
farm1b	47	2014-09-19	2014	Septembe	i8	JE, high prod, ?, pregnant	3
farm1b	47	2014-03-07	2014	March	i10	JE, 2nd Lact, breeding, high production	3
farm1b	47	2014-03-26	2014	March	i10	JE, 2nd Lact, breeding, high production	3
farm1b	47	2014-10-10	2014	October	i8	JE, high prod, ?, pregnant	3
farm1b	47	2014-06-11	2014	May	i10	JE, 2nd Lact, breeding, high production	3
farm1b	47	2014-01-03	2014	January	i12	Far Offs	2
farm1b	47	2014-09-18	2014	Septembe	i8	JE, high prod, ?, pregnant	3
farm1b	47	2014-02-03	2014	February	i13	JE and HO, 2nd lact and >, close ups	2
farm1b	47	2014-04-04	2014	April	i10	JE, 2nd Lact, breeding, high production	3
farm1b	47	2014-07-07	2014	July	i10	JE, 2nd Lact, breeding, high production	3
farm1b	47	2014-04-25	2014	April	i10	JE, 2nd Lact, breeding, high production	3
farm1b	47	2014-09-26	2014	Septembe	i8	JE, high prod, ?, pregnant	3
farm1b	47	2014-07-28	2014	July	i10	JE, 2nd Lact, breeding, high production	3
farm1b	47	2014-02-10	2014	February	i10	JE & HO, Breeding, 1st lact, high producing	3
farm1b	47	2014-08-08	2014	August	i10	JE, 2nd Lact, breeding, high production	3
farm1b	48	2014-02-14	2014	February	i10	JE, 2nd lact, high production	2
farm1b	48	2014-07-07	2014	July	i12	Far Offs	2
farm1b	48	2014-06-16	2014	June	i11	JE, medium milk production, pregnant	2
farm1b	48	2014-03-07	2014	March	i10	JE, 2nd lact, high production	2
farm1b	48	2014-05-23	2014	May	i11	JE, medium milk production, pregnant	2
farm1b	48	2014-03-14	2014	March	i8	JE, 1st lact, some 2nd lact, high production	2
farm1b	48	2014-01-10	2014	January	i11	JE, late lact, pregnant	2
farm1b	48	2014-01-27	2014	January	i11	JE, late lact, pregnant	2
farm1b	48	2014-07-11	2014	July	i12	Far Offs	2
farm1b	48	2014-01-17	2014	January	i11	JE, late lact, pregnant	2
farm1b	48	2014-01-03	2014	January	i11	JE, late lact, pregnant	2
farm1b	48	2014-02-28	2014	February	i10	JE, 2nd lact, high production	2
farm1b	48	2014-02-05	2014	February	i11	JE, late lact, pregnant	2
farm1b	48	2014-06-20	2014	June	i12	Far Offs	2
farm1b	48	2014-02-10	2014	February	i10	JE, 2nd lact, high production	2
farm1b	48	2014-07-28	2014	July	i13	JE and HO, 2nd lact and >, close ups	2
farm1b	48	2014-05-16	2014	May	i11	JE, medium milk production, pregnant	2
farm1b	48	2014-02-03	2014	February	i11	JE, late lact, pregnant	2
farm1b	48	2014-03-26	2014	March	i8	JE, 1st lact, some 2nd lact, high production	2
farm1b	48	2014-04-04	2014	April	i8	JE, 1st lact, some 2nd lact, high production	2
farm1b	48	2014-03-18	2014	March	i8	JE, 1st lact, some 2nd lact, high production	2
farm1b	48	2014-05-02	2014	May	i11	JE, medium milk production, pregnant	2
farm1b	48	2014-06-11	2014	May	i11	JE, medium milk production, pregnant	2
farm1b	48	2014-07-18	2014	July	i12	Far Offs	2
farm1b	48	2014-04-18	2014	April	i11	JE, late lact, pregnant	2
farm1b	48	2014-01-31	2014	January	i11	JE, late lact, pregnant	2
farm1b	48	2014-04-25	2014	April	i11	JE, late lact, pregnant	2
farm1b	48	2014-05-09	2014	May	i11	JE, medium milk production, pregnant	2
farm1b	48	2014-02-21	2014	February	i10	JE, 2nd lact, high production	2
farm1b	48	2014-03-24	2014	March	i8	JE, 1st lact, some 2nd lact, high production	2
farm1b	48	2014-06-30	2014	June	i12	Far Offs	2
farm1b	49	2014-02-10	2014	February	i12	Far Offs	1
farm1b	49	2014-09-18	2014	Septembe	i11	JE, late lact, pregnant	2
farm1b	49	2014-06-11	2014	May	i11	JE some HO, mid to late lact, breeding, DNB,	2
farm1b	49	2014-10-24	2014	October	i11	JE, late lact, pregnant	2
farm1b	49	2014-11-21	2014	January	i11	JE, late lact, pregnant	2
farm1b	49	2014-05-16	2014	May	i11	JE some HO, mid to late lact, breeding, DNB,	2
farm1b	49	2014-05-23	2014	May	i11	JE some HO, mid to late lact, breeding, DNB,	2
farm1b	49	2014-10-10	2014	October	i11	JE, late lact, pregnant	2
farm1b	49	2014-07-07	2014	July	i11	JE some HO, mid to late lact, breeding, DNB,	2
farm1b	49	2014-04-18	2014	April	i11	JE some HO, mid to late lact, breeding, DNB,	2
farm1b	49	2014-06-30	2014	June	i11	JE some HO, mid to late lact, breeding, DNB,	2
farm1b	49	2014-04-25	2014	April	i11	JE some HO, mid to late lact, breeding, DNB,	2
farm1b	49	2014-06-16	2014	June	i11	JE some HO, mid to late lact, breeding, DNB,	2
farm1b	49	2014-06-20	2014	June	i11	JE some HO, mid to late lact, breeding, DNB,	2
farm1b	49	2014-02-28	2014	February	i12	Far Offs	1
farm1b	49	2014-01-10	2014	January	i12	Far Offs	1
farm1b	49	2014-01-17	2014	January	i12	Far Offs	1
farm1b	49	2014-07-11	2014	July	i11	JE some HO, mid to late lact, breeding, DNB,	2
farm1b	49	2014-02-03	2014	February	i12	Far Offs	1
farm1b	49	2014-05-09	2014	May	i11	JE some HO, mid to late lact, breeding, DNB,	2
farm1b	49	2014-08-08	2014	August	i11	JE some HO, mid to late lact, breeding, DNB,	2
farm1b	49	2014-01-27	2014	January	i12	Far Offs	1
farm1b	49	2014-02-21	2014	February	i12	Far Offs	1
farm1b	49	2014-02-14	2014	February	i12	Far Offs	1
farm1b	49	2014-07-28	2014	July	i11	JE some HO, mid to late lact, breeding, DNB,	2
farm1b	49	2014-08-29	2014	August	i11	JE, late lact, pregnant	2
farm1b	49	2014-09-12	2014	Septembe	i11	JE, late lact, pregnant	2
farm1b	49	2014-08-01	2014	August	i11	JE some HO, mid to late lact, breeding, DNB,	2
farm1b	49	2014-03-14	2014	March	i13	JE and HO, 2nd lact and >, close ups	1
farm1b	49	2014-07-18	2014	July	i11	JE some HO, mid to late lact, breeding, DNB,	2
farm1b	49	2014-09-26	2014	Septembe	i11	JE, late lact, pregnant	2
farm1b	49	2014-10-17	2014	October	i11	JE, late lact, pregnant	2
farm1b	49	2014-01-31	2014	January	i12	Far Offs	1
farm1b	49	2014-03-18	2014	March	i13	JE and HO, 2nd lact and >, close ups	1
farm1b	49	2014-03-24	2014	March	i7	Fresh >2 dim, JE and HO	2
farm1b	49	2014-01-03	2014	January	i12	Far Offs	1
farm1b	49	2014-09-19	2014	Septembe	i11	JE, late lact, pregnant	2
farm1b	49	2014-08-22	2014	August	i11	JE some HO, mid to late lact, breeding, DNB,	2
farm1b	49	2014-02-05	2014	February	i12	Far Offs	1
farm1b	49	2014-03-26	2014	March	i7	Fresh >2 dim, JE and HO	2
farm1b	49	2014-04-04	2014	April	i7	Fresh >2 dim, JE and HO	2
farm1b	49	2014-05-02	2014	May	i11	JE some HO, mid to late lact, breeding, DNB,	2
farm1b	49	2014-03-07	2014	March	i13	JE and HO, 2nd lact and >, close ups	1
farm1b	49	2014-12-22	2014	December	i11	JE, medium milk production, pregnant	2
farm1b	49	2014-11-28	2014	November	i11	JE, late lact, pregnant	2
farm1b	49	2014-10-03	2014	October	i11	JE, late lact, pregnant	2
farm1b	49	2014-12-05	2014	December	i11	JE, late lact, pregnant	2
farm1b	49	2014-11-14	2014	November	i11	JE, late lact, pregnant	2
farm1b	49	2014-12-16	2014	December	i11	JE, late lact, pregnant	2
farm1b	51	2014-04-04	2014	April	i11	JE, medium milk production, pregnant	2
farm1b	51	2014-07-28	2014	July	i7	Fresh >2 dim, JE and HO	3
farm1b	51	2014-03-07	2014	March	i11	JE, late lact, pregnant	2
farm1b	51	2014-05-02	2014	May	i12	Far Offs	2
farm1b	51	2014-12-16	2014	December	i8	JE, 1st lact, some 2nd lact, high production	3
farm1b	51	2014-05-16	2014	May	i12	Far Offs	2
farm1b	51	2014-10-03	2014	October	i10	JE, 2nd lact, high production	3
farm1b	51	2014-01-31	2014	January	i9	HO, 1st lact, breeding	2
farm1b	51	2014-03-14	2014	March	i11	JE, medium milk production, pregnant	2
farm1b	51	2014-09-12	2014	Septembe	i10	JE, 2nd lact, high production	3
farm1b	51	2014-02-28	2014	February	i11	JE, late lact, pregnant	2
farm1b	51	2014-11-21	2014	January	i8	JE, 1st lact, some 2nd lact, high production	3
farm1b	51	2014-06-30	2014	June	i13	JE and HO, 2nd lact and >, close ups	2
farm1b	51	2014-09-18	2014	Septembe	i10	JE, 2nd lact, high production	3
farm1b	51	2014-10-24	2014	October	i10	JE, 2nd lact, high production	3
farm1b	51	2014-12-22	2014	December	i8	JE, 1st lact, some 2nd lact, high production	3
farm1b	51	2014-08-22	2014	August	i10	JE, 2nd lact, high production	3
farm1b	51	2014-12-05	2014	December	i8	JE, 1st lact, some 2nd lact, high production	3
farm1b	51	2014-02-05	2014	February	i9	HO, 1st lact, breeding	2
farm1b	51	2014-03-18	2014	March	i11	JE, medium milk production, pregnant	2
farm1b	51	2014-02-14	2014	February	i11	JE, late lact, pregnant	2
farm1b	51	2014-05-09	2014	May	i12	Far Offs	2
farm1b	51	2014-01-03	2014	January	i8	JE, high prod, ?, pregnant	2
farm1b	51	2014-04-25	2014	April	i11	JE, medium milk production, pregnant	2
farm1b	51	2014-02-03	2014	February	i9	HO, 1st lact, breeding	2
farm1b	51	2014-06-11	2014	May	i12	Far Offs	2
farm1b	51	2014-05-23	2014	May	i12	Far Offs	2
farm1b	51	2014-03-24	2014	March	i11	JE, medium milk production, pregnant	2
farm1b	51	2014-08-29	2014	August	i10	JE, 2nd lact, high production	3
farm1b	51	2014-11-14	2014	November	i8	JE, 1st lact, some 2nd lact, high production	3
farm1b	51	2014-11-28	2014	November	i8	JE, 1st lact, some 2nd lact, high production	3
farm1b	51	2014-04-18	2014	April	i11	JE, medium milk production, pregnant	2
farm1b	51	2014-06-20	2014	June	i13	JE and HO, 2nd lact and >, close ups	2
farm1b	51	2014-09-26	2014	Septembe	i10	JE, 2nd lact, high production	3
farm1b	51	2014-03-26	2014	March	i11	JE, medium milk production, pregnant	2
farm1b	51	2014-08-01	2014	August	i10	JE, 2nd lact, high production	3
farm1b	51	2014-10-17	2014	October	i10	JE, 2nd lact, high production	3
farm1b	51	2014-09-19	2014	Septembe	i10	JE, 2nd lact, high production	3
farm1b	51	2014-08-08	2014	August	i10	JE, 2nd lact, high production	3
farm1b	51	2014-01-10	2014	January	i8	JE, high prod, ?, pregnant	2
farm1b	51	2014-06-16	2014	June	i13	JE and HO, 2nd lact and >, close ups	2
farm1b	51	2014-10-10	2014	October	i10	JE, 2nd lact, high production	3
farm1b	51	2014-07-18	2014	July	i7	Fresh >2 dim, JE and HO	3
farm1b	51	2014-02-21	2014	February	i11	JE, late lact, pregnant	2
farm1b	51	2014-01-27	2014	January	i9	HO, 1st lact, breeding	2
farm1b	51	2014-07-11	2014	July	i7	Fresh >2 dim, JE and HO	3
farm1b	51	2014-02-10	2014	February	i11	JE, late lact, pregnant	2
farm1b	51	2014-01-17	2014	January	i9	HO, 1st lact, breeding	2
farm1b	51	2014-07-07	2014	July	i7	Fresh >2 dim, JE and HO	3
farm1b	52	2014-01-17	2014	January	i8	JE, high prod, ?, pregnant	2
farm1b	52	2014-06-11	2014	May	i12	Far Offs	2
farm1b	52	2014-03-07	2014	March	i8	JE, 1st lact, some 2nd lact, high production	2
farm1b	52	2014-01-03	2014	January	i8	JE, high prod, ?, pregnant	2
farm1b	52	2014-03-26	2014	March	i8	JE, 1st lact, some 2nd lact, high production	2
farm1b	52	2014-07-07	2014	July	i12	Far Offs	2
farm1b	52	2014-05-16	2014	May	i11	JE, medium milk production, pregnant	2
farm1b	52	2014-08-08	2014	August	i7	Fresh >2 dim, JE and HO	3
farm1b	52	2014-10-24	2014	October	i10	JE, 2nd lact, high production	3
farm1b	52	2014-12-22	2014	December	i8	JE, 1st lact, some 2nd lact, high production	3
farm1b	52	2014-08-22	2014	August	i10	JE, 2nd lact, high production	3
farm1b	52	2014-08-01	2014	August	i13	JE and HO, 2nd lact and >, close ups	2
farm1b	52	2014-02-03	2014	February	i8	JE, high prod, ?, pregnant	2
farm1b	52	2014-04-25	2014	April	i11	JE, late lact, pregnant	2
farm1b	52	2014-10-17	2014	October	i10	JE, 2nd lact, high production	3
farm1b	52	2014-02-21	2014	February	i8	JE, 1st lact, some 2nd lact, high production	2
farm1b	52	2014-05-23	2014	May	i11	JE, medium milk production, pregnant	2
farm1b	52	2014-11-14	2014	November	i8	JE, 1st lact, some 2nd lact, high production	3
farm1b	52	2014-09-19	2014	Septembe	i10	JE, 2nd lact, high production	3
farm1b	52	2014-07-18	2014	July	i12	Far Offs	2
farm1b	52	2014-03-14	2014	March	i8	JE, 1st lact, some 2nd lact, high production	2
farm1b	52	2014-07-11	2014	July	i12	Far Offs	2
farm1b	52	2014-03-24	2014	March	i8	JE, 1st lact, some 2nd lact, high production	2
farm1b	52	2014-05-09	2014	May	i11	JE, medium milk production, pregnant	2
farm1b	52	2014-10-10	2014	October	i10	JE, 2nd lact, high production	3
farm1b	52	2014-08-29	2014	August	i10	JE, 2nd lact, high production	3
farm1b	52	2014-07-28	2014	July	i12	Far Offs	2
farm1b	52	2014-01-27	2014	January	i8	JE, high prod, ?, pregnant	2
farm1b	52	2014-06-20	2014	June	i12	Far Offs	2
farm1b	52	2014-02-10	2014	February	i8	JE, 1st lact, some 2nd lact, high production	2
farm1b	52	2014-01-10	2014	January	i8	JE, high prod, ?, pregnant	2
farm1b	52	2014-09-18	2014	Septembe	i10	JE, 2nd lact, high production	3
farm1b	52	2014-03-18	2014	March	i8	JE, 1st lact, some 2nd lact, high production	2
farm1b	52	2014-02-05	2014	February	i8	JE, high prod, ?, pregnant	2
farm1b	52	2014-02-14	2014	February	i8	JE, 1st lact, some 2nd lact, high production	2
farm1b	52	2014-05-02	2014	May	i11	JE, medium milk production, pregnant	2
farm1b	52	2014-02-28	2014	February	i8	JE, 1st lact, some 2nd lact, high production	2
farm1b	52	2014-09-26	2014	Septembe	i10	JE, 2nd lact, high production	3
farm1b	52	2014-04-04	2014	April	i8	JE, 1st lact, some 2nd lact, high production	2
farm1b	52	2014-11-28	2014	November	i8	JE, 1st lact, some 2nd lact, high production	3
farm1b	52	2014-10-03	2014	October	i10	JE, 2nd lact, high production	3
farm1b	52	2014-06-16	2014	June	i12	Far Offs	2
farm1b	52	2014-12-05	2014	December	i8	JE, 1st lact, some 2nd lact, high production	3
farm1b	52	2014-01-31	2014	January	i8	JE, high prod, ?, pregnant	2
farm1b	52	2014-04-18	2014	April	i11	JE, late lact, pregnant	2
farm1b	52	2014-11-21	2014	January	i8	JE, 1st lact, some 2nd lact, high production	3
farm1b	52	2014-12-16	2014	December	i8	JE, 1st lact, some 2nd lact, high production	3
farm1b	52	2014-09-12	2014	Septembe	i10	JE, 2nd lact, high production	3
farm1b	52	2014-06-30	2014	June	i12	Far Offs	2
farm1b	53	2014-01-27	2014	January	i11	JE, medium milk production, pregnant	2
farm1b	53	2014-01-31	2014	January	i11	JE, medium milk production, pregnant	2
farm1b	53	2014-01-10	2014	January	i9	HO, 1st lact, breeding	2
farm1b	53	2014-09-18	2014	Septembe	i10	JE, 2nd Lact, breeding, high production	3
farm1b	53	2014-10-03	2014	October	i10	JE, 2nd Lact, breeding, high production	3
farm1b	53	2014-02-21	2014	February	i12	Far Offs	2
farm1b	53	2014-12-22	2014	December	i10	JE, 2nd Lact, breeding, high production	3
farm1b	53	2014-01-03	2014	January	i9	HO, 1st lact, breeding	2
farm1b	53	2014-09-26	2014	Septembe	i10	JE, 2nd Lact, breeding, high production	3
farm1b	53	2014-02-05	2014	February	i11	JE, medium milk production, pregnant	2
farm1b	53	2014-06-20	2014	June	i10	JE, 2nd Lact, breeding, high production	3
farm1b	53	2014-06-11	2014	May	i10	JE, 2nd Lact, breeding, high production	3
farm1b	53	2014-03-26	2014	March	i12	Far Offs	2
farm1b	53	2014-03-18	2014	March	i12	Far Offs	2
farm1b	53	2014-06-16	2014	June	i10	JE, 2nd Lact, breeding, high production	3
farm1b	53	2014-02-03	2014	February	i11	JE, medium milk production, pregnant	2
farm1b	53	2014-04-04	2014	April	i12	Far Offs	2
farm1b	53	2014-04-18	2014	April	i7	Hospital pen	3
farm1b	53	2014-05-09	2014	May	i10	JE & HO, Breeding, 1st lact, high producing	3
farm1b	53	2014-09-19	2014	Septembe	i10	JE, 2nd Lact, breeding, high production	3
farm1b	53	2014-10-24	2014	October	i10	JE, 2nd Lact, breeding, high production	3
farm1b	53	2014-05-02	2014	May	i10	JE & HO, Breeding, 1st lact, high producing	3
farm1b	53	2014-12-16	2014	December	i10	JE, 2nd Lact, breeding, high production	3
farm1b	53	2014-09-12	2014	Septembe	i10	JE, 2nd Lact, breeding, high production	3
farm1b	53	2014-05-23	2014	May	i10	JE, 2nd Lact, breeding, high production	3
farm1b	53	2014-10-10	2014	October	i10	JE, 2nd Lact, breeding, high production	3
farm1b	53	2014-02-28	2014	February	i12	Far Offs	2
farm1b	53	2014-08-08	2014	August	i10	JE, 2nd Lact, breeding, high production	3
farm1b	53	2014-03-24	2014	March	i12	Far Offs	2
farm1b	53	2014-12-05	2014	December	i10	JE, 2nd Lact, breeding, high production	3
farm1b	53	2014-10-17	2014	October	i10	JE, 2nd Lact, breeding, high production	3
farm1b	53	2014-04-25	2014	April	i10	JE & HO, Breeding, 1st lact, high producing	3
farm1b	53	2014-07-07	2014	July	i10	JE, 2nd Lact, breeding, high production	3
farm1b	53	2014-08-29	2014	August	i10	JE, 2nd Lact, breeding, high production	3
farm1b	53	2014-07-18	2014	July	i10	JE, 2nd Lact, breeding, high production	3
farm1b	53	2014-02-14	2014	February	i12	Far Offs	2
farm1b	53	2014-08-01	2014	August	i10	JE, 2nd Lact, breeding, high production	3
farm1b	53	2014-07-28	2014	July	i10	JE, 2nd Lact, breeding, high production	3
farm1b	53	2014-11-21	2014	January	i10	JE, 2nd Lact, breeding, high production	3
farm1b	53	2014-03-07	2014	March	i12	Far Offs	2
farm1b	53	2014-11-28	2014	November	i10	JE, 2nd Lact, breeding, high production	3
farm1b	53	2014-11-14	2014	November	i10	JE, 2nd Lact, breeding, high production	3
farm1b	53	2014-03-14	2014	March	i12	Far Offs	2
farm1b	53	2014-05-16	2014	May	i10	JE & HO, Breeding, 1st lact, high producing	3
farm1b	53	2014-02-10	2014	February	i11	JE, medium milk production, pregnant	2
farm1b	53	2014-07-11	2014	July	i10	JE, 2nd Lact, breeding, high production	3
farm1b	53	2014-06-30	2014	June	i10	JE, 2nd Lact, breeding, high production	3
farm1b	53	2014-08-22	2014	August	i10	JE, 2nd Lact, breeding, high production	3
farm1b	53	2014-01-17	2014	January	i11	JE, medium milk production, pregnant	2
farm1b	54	2014-11-14	2014	November	i8	JE, 1st lact, some 2nd lact, high production	3
farm1b	54	2014-06-20	2014	June	i10	JE, 2nd lact, high production	3
farm1b	54	2014-03-07	2014	March	i11	JE, medium milk production, pregnant	2
farm1b	54	2014-01-27	2014	January	i11	JE, late lact, pregnant	2
farm1b	54	2014-10-03	2014	October	i10	JE, 2nd lact, high production	3
farm1b	54	2014-10-10	2014	October	i10	JE, 2nd lact, high production	3
farm1b	54	2014-03-18	2014	March	i12	Far Offs	2
farm1b	54	2014-02-14	2014	February	i11	JE, medium milk production, pregnant	2
farm1b	54	2014-09-19	2014	Septembe	i10	JE, 2nd lact, high production	3
farm1b	54	2014-02-21	2014	February	i11	JE, medium milk production, pregnant	2
farm1b	54	2014-09-12	2014	Septembe	i10	JE, 2nd lact, high production	3
farm1b	54	2014-03-24	2014	March	i12	Far Offs	2
farm1b	54	2014-02-05	2014	February	i9	HO, 1st lact, breeding	2
farm1b	54	2014-11-21	2014	January	i8	JE, 1st lact, some 2nd lact, high production	3
farm1b	54	2014-04-04	2014	April	i12	Far Offs	2
farm1b	54	2014-10-17	2014	October	i10	JE, 2nd lact, high production	3
farm1b	54	2014-05-09	2014	May	i13	JE and HO, 2nd lact and >, close ups	2
farm1b	54	2014-08-08	2014	August	i10	JE, 2nd lact, high production	3
farm1b	54	2014-12-05	2014	December	i10	JE, 2nd lact, high production	3
farm1b	54	2014-03-14	2014	March	i12	Far Offs	2
farm1b	54	2014-04-18	2014	April	i12	Far Offs	2
farm1b	54	2014-02-10	2014	February	i11	JE, late lact, pregnant	2
farm1b	54	2014-07-07	2014	July	i10	JE, 2nd lact, high production	3
farm1b	54	2014-05-23	2014	May	i7	Fresh >2 dim, JE and HO	3
farm1b	54	2014-03-26	2014	March	i12	Far Offs	2
farm1b	54	2014-08-29	2014	August	i10	JE, 2nd lact, high production	3
farm1b	54	2014-11-28	2014	November	i10	JE, 2nd lact, high production	3
farm1b	54	2014-08-22	2014	August	i10	JE, 2nd lact, high production	3
farm1b	54	2014-12-16	2014	December	i10	JE, 2nd lact, high production	3
farm1b	54	2014-07-18	2014	July	i10	JE, 2nd lact, high production	3
farm1b	54	2014-01-17	2014	January	i11	JE, late lact, pregnant	2
farm1b	54	2014-10-24	2014	October	i10	JE, 2nd lact, high production	3
farm1b	54	2014-05-02	2014	May	i13	JE and HO, 2nd lact and >, close ups	2
farm1b	54	2014-08-01	2014	August	i10	JE, 2nd lact, high production	3
farm1b	54	2014-01-31	2014	January	i11	JE, late lact, pregnant	2
farm1b	54	2014-01-10	2014	January	i11	JE, late lact, pregnant	2
farm1b	54	2014-02-03	2014	February	i11	JE, late lact, pregnant	2
farm1b	54	2014-12-22	2014	December	i10	JE, 2nd lact, high production	3
farm1b	54	2014-01-03	2014	January	i11	JE, late lact, pregnant	2
farm1b	54	2014-07-11	2014	July	i10	JE, 2nd lact, high production	3
farm1b	54	2014-06-16	2014	June	i10	JE, 2nd lact, high production	3
farm1b	54	2014-04-25	2014	April	i12	Far Offs	2
farm1b	54	2014-05-16	2014	May	i13	JE and HO, 2nd lact and >, close ups	2
farm1b	54	2014-02-28	2014	February	i11	JE, medium milk production, pregnant	2
farm1b	54	2014-06-30	2014	June	i10	JE, 2nd lact, high production	3
farm1b	54	2014-09-18	2014	Septembe	i10	JE, 2nd lact, high production	3
farm1b	54	2014-06-11	2014	May	i10	JE, 2nd lact, high production	3
farm1b	54	2014-07-28	2014	July	i10	JE, 2nd lact, high production	3
farm1b	54	2014-09-26	2014	Septembe	i10	JE, 2nd lact, high production	3
farm1b	56	2014-01-27	2014	January	i8	JE, high prod, ?, pregnant	2
farm1b	56	2014-01-31	2014	January	i8	JE, high prod, ?, pregnant	2
farm1b	56	2014-05-09	2014	May	i12	Far Offs	2
farm1b	56	2014-02-28	2014	February	i11	JE, medium milk production, pregnant	2
farm1b	56	2014-06-30	2014	June	i10	JE & HO, Breeding, 1st lact, high producing	3
farm1b	56	2014-02-21	2014	February	i11	JE, late lact, pregnant	2
farm1b	56	2014-03-18	2014	March	i11	JE, medium milk production, pregnant	2
farm1b	56	2014-05-23	2014	May	i13	JE and HO, 2nd lact and >, close ups	2
farm1b	56	2014-11-14	2014	November	i10	JE, 2nd Lact, breeding, high production	3
farm1b	56	2014-10-03	2014	October	i10	JE & HO, Breeding, 1st lact, high producing	3
farm1b	56	2014-07-07	2014	July	i10	JE & HO, Breeding, 1st lact, high producing	3
farm1b	56	2014-09-19	2014	Septembe	i10	JE & HO, Breeding, 1st lact, high producing	3
farm1b	56	2014-08-22	2014	August	i10	JE & HO, Breeding, 1st lact, high producing	3
farm1b	56	2014-03-14	2014	March	i11	JE, medium milk production, pregnant	2
farm1b	56	2014-08-08	2014	August	i10	JE & HO, Breeding, 1st lact, high producing	3
farm1b	56	2014-01-10	2014	January	i8	JE, high prod, ?, pregnant	2
farm1b	56	2014-12-22	2014	December	i8	JE, high prod, ?, pregnant	3
farm1b	56	2014-01-17	2014	January	i8	JE, high prod, ?, pregnant	2
farm1b	56	2014-04-25	2014	April	i12	Far Offs	2
farm1b	56	2014-05-02	2014	May	i12	Far Offs	2
farm1b	56	2014-12-16	2014	December	i8	JE, 1st lact, some 2nd lact, high production	3
farm1b	56	2014-06-20	2014	June	i7	Fresh >2 dim, JE and HO	3
farm1b	56	2014-07-28	2014	July	i10	JE & HO, Breeding, 1st lact, high producing	3
farm1b	56	2014-07-18	2014	July	i10	JE & HO, Breeding, 1st lact, high producing	3
farm1b	56	2014-02-03	2014	February	i8	JE, high prod, ?, pregnant	2
farm1b	56	2014-05-16	2014	May	i13	JE and HO, 2nd lact and >, close ups	2
farm1b	56	2014-08-29	2014	August	i10	JE & HO, Breeding, 1st lact, high producing	3
farm1b	56	2014-04-04	2014	April	i11	JE, medium milk production, pregnant	2
farm1b	56	2014-06-16	2014	June	i7	Fresh >2 dim, JE and HO	3
farm1b	56	2014-09-18	2014	Septembe	i10	JE & HO, Breeding, 1st lact, high producing	3
farm1b	56	2014-11-21	2014	January	i10	JE, 2nd Lact, breeding, high production	3
farm1b	56	2014-03-26	2014	March	i11	JE, medium milk production, pregnant	2
farm1b	56	2014-08-01	2014	August	i10	JE & HO, Breeding, 1st lact, high producing	3
farm1b	56	2014-03-07	2014	March	i11	JE, medium milk production, pregnant	2
farm1b	56	2014-09-26	2014	Septembe	i10	JE & HO, Breeding, 1st lact, high producing	3
farm1b	56	2014-02-10	2014	February	i8	JE, 1st lact, some 2nd lact, high production	2
farm1b	56	2014-09-12	2014	Septembe	i10	JE & HO, Breeding, 1st lact, high producing	3
farm1b	56	2014-12-05	2014	December	i8	JE, 1st lact, some 2nd lact, high production	3
farm1b	56	2014-03-24	2014	March	i11	JE, medium milk production, pregnant	2
farm1b	56	2014-11-28	2014	November	i8	JE, 1st lact, some 2nd lact, high production	3
farm1b	56	2014-07-11	2014	July	i10	JE & HO, Breeding, 1st lact, high producing	3
farm1b	56	2014-10-10	2014	October	i10	JE & HO, Breeding, 1st lact, high producing	3
farm1b	56	2014-02-05	2014	February	i8	JE, high prod, ?, pregnant	2
farm1b	56	2014-10-17	2014	October	i10	JE & HO, Breeding, 1st lact, high producing	3
farm1b	56	2014-04-18	2014	April	i12	Far Offs	2
farm1b	56	2014-10-24	2014	October	i10	JE & HO, Breeding, 1st lact, high producing	3
farm1b	56	2014-02-14	2014	February	i11	JE, late lact, pregnant	2
farm1b	56	2014-01-03	2014	January	i8	JE, high prod, ?, pregnant	2
farm1b	56	2014-06-11	2014	May	i7	Fresh >2 dim, JE and HO	3
farm1b	57	2014-12-05	2014	December	i8	JE, 1st lact, some 2nd lact, high production	3
farm1b	57	2014-08-29	2014	August	i10	JE, 2nd lact, high production	3
farm1b	57	2014-07-07	2014	July	i12	Far Offs	2
farm1b	57	2014-11-21	2014	January	i8	JE, 1st lact, some 2nd lact, high production	3
farm1b	57	2014-09-19	2014	Septembe	i10	JE, 2nd lact, high production	3
farm1b	57	2014-05-16	2014	May	i12	Far Offs	2
farm1b	57	2014-08-22	2014	August	i10	JE, 2nd lact, high production	3
farm1b	57	2014-05-02	2014	May	i11	JE, medium milk production, pregnant	2
farm1b	57	2014-05-09	2014	May	i12	Far Offs	2
farm1b	57	2014-02-28	2014	February	i10	JE, 2nd lact, high production	2
farm1b	57	2014-02-14	2014	February	i10	JE, 2nd lact, high production	2
farm1b	57	2014-05-23	2014	May	i12	Far Offs	2
farm1b	57	2014-02-10	2014	February	i10	JE, 2nd lact, high production	2
farm1b	57	2014-09-18	2014	Septembe	i10	JE, 2nd lact, high production	3
farm1b	57	2014-06-11	2014	May	i12	Far Offs	2
farm1b	57	2014-04-25	2014	April	i11	JE, medium milk production, pregnant	2
farm1b	57	2014-10-17	2014	October	i10	JE, 2nd lact, high production	3
farm1b	57	2014-08-08	2014	August	i7	Fresh >2 dim, JE and HO	3
farm1b	57	2014-10-24	2014	October	i10	JE, 2nd lact, high production	3
farm1b	57	2014-11-14	2014	November	i8	JE, 1st lact, some 2nd lact, high production	3
farm1b	57	2014-10-10	2014	October	i10	JE, 2nd lact, high production	3
farm1b	57	2014-09-26	2014	Septembe	i10	JE, 2nd lact, high production	3
farm1b	57	2014-08-01	2014	August	i7	Hospital pen	3
farm1b	57	2014-04-18	2014	April	i11	JE, medium milk production, pregnant	2
farm1b	57	2014-01-27	2014	January	i11	JE, late lact, pregnant	2
farm1b	57	2014-03-24	2014	March	i10	JE, 2nd lact, high production	2
farm1b	57	2014-03-07	2014	March	i10	JE, 2nd lact, high production	2
farm1b	57	2014-02-21	2014	February	i10	JE, 2nd lact, high production	2
farm1b	57	2014-01-03	2014	January	i11	JE, late lact, pregnant	2
farm1b	57	2014-11-28	2014	November	i8	JE, 1st lact, some 2nd lact, high production	3
farm1b	57	2014-07-18	2014	July	i13	JE and HO, 2nd lact and >, close ups	2
farm1b	57	2014-01-17	2014	January	i11	JE, late lact, pregnant	2
farm1b	57	2014-12-22	2014	December	i8	JE, 1st lact, some 2nd lact, high production	3
farm1b	57	2014-09-12	2014	Septembe	i10	JE, 2nd lact, high production	3
farm1b	57	2014-12-16	2014	December	i8	JE, 1st lact, some 2nd lact, high production	3
farm1b	57	2014-06-20	2014	June	i12	Far Offs	2
farm1b	57	2014-03-26	2014	March	i10	JE, 2nd lact, high production	2
farm1b	57	2014-03-14	2014	March	i10	JE, 2nd lact, high production	2
farm1b	57	2014-02-05	2014	February	i11	JE, late lact, pregnant	2
farm1b	57	2014-10-03	2014	October	i10	JE, 2nd lact, high production	3
farm1b	57	2014-06-30	2014	June	i12	Far Offs	2
farm1b	57	2014-04-04	2014	April	i10	JE, 2nd lact, high production	2
farm1b	57	2014-07-11	2014	July	i13	JE and HO, 2nd lact and >, close ups	2
farm1b	57	2014-01-31	2014	January	i11	JE, late lact, pregnant	2
farm1b	57	2014-01-10	2014	January	i11	JE, late lact, pregnant	2
farm1b	57	2014-06-16	2014	June	i12	Far Offs	2
farm1b	57	2014-02-03	2014	February	i11	JE, late lact, pregnant	2
farm1b	57	2014-03-18	2014	March	i10	JE, 2nd lact, high production	2
farm1b	57	2014-07-28	2014	July	i13	JE and HO, 2nd lact and >, close ups	2
farm1b	58	2014-01-27	2014	January	i9	HO, 1st lact, breeding	2
farm1b	58	2014-01-31	2014	January	i9	HO, 1st lact, breeding	2
farm1b	58	2014-03-26	2014	March	i11	JE, medium milk production, pregnant	2
farm1b	58	2014-08-01	2014	August	i10	JE, 2nd Lact, breeding, high production	3
farm1b	58	2014-10-10	2014	October	i10	JE, 2nd Lact, breeding, high production	3
farm1b	58	2014-08-08	2014	August	i10	JE, 2nd Lact, breeding, high production	3
farm1b	58	2014-05-02	2014	May	i12	Far Offs	2
farm1b	58	2014-02-21	2014	February	i8	JE, 1st lact, some 2nd lact, high production	2
farm1b	58	2014-05-23	2014	May	i12	Far Offs	2
farm1b	58	2014-06-11	2014	May	i13	JE and HO, 2nd lact and >, close ups	2
farm1b	58	2014-07-18	2014	July	i10	JE, 2nd Lact, breeding, high production	3
farm1b	58	2014-10-17	2014	October	i10	JE, 2nd Lact, breeding, high production	3
farm1b	58	2014-02-10	2014	February	i8	JE, 1st lact, some 2nd lact, high production	2
farm1b	58	2014-01-10	2014	January	i11	JE, late lact, pregnant	2
farm1b	58	2014-09-19	2014	Septembe	i10	JE, 2nd Lact, breeding, high production	3
farm1b	58	2014-03-24	2014	March	i11	JE, medium milk production, pregnant	2
farm1b	58	2014-07-11	2014	July	i7	Fresh >2 dim, JE and HO	3
farm1b	58	2014-03-18	2014	March	i11	JE, medium milk production, pregnant	2
farm1b	58	2014-12-16	2014	December	i8	JE, high prod, ?, pregnant	3
farm1b	58	2014-02-28	2014	February	i11	JE, late lact, pregnant	2
farm1b	58	2014-07-28	2014	July	i10	JE, 2nd Lact, breeding, high production	3
farm1b	58	2014-03-07	2014	March	i11	JE, late lact, pregnant	2
farm1b	58	2014-02-05	2014	February	i9	HO, 1st lact, breeding	2
farm1b	58	2014-04-18	2014	April	i11	JE, medium milk production, pregnant	2
farm1b	58	2014-07-07	2014	July	i7	Fresh >2 dim, JE and HO	3
farm1b	58	2014-03-14	2014	March	i11	JE, medium milk production, pregnant	2
farm1b	58	2014-05-16	2014	May	i12	Far Offs	2
farm1b	58	2014-02-03	2014	February	i9	HO, 1st lact, breeding	2
farm1b	58	2014-06-30	2014	June	i7	Fresh >2 dim, JE and HO	3
farm1b	58	2014-12-22	2014	December	i8	JE, high prod, ?, pregnant	3
farm1b	58	2014-01-03	2014	January	i11	JE, late lact, pregnant	2
farm1b	58	2014-06-16	2014	June	i13	JE and HO, 2nd lact and >, close ups	2
farm1b	58	2014-11-14	2014	November	i8	JE, high prod, ?, pregnant	3
farm1b	58	2014-10-24	2014	October	i8	JE, high prod, ?, pregnant	3
farm1b	58	2014-08-22	2014	August	i10	JE, 2nd Lact, breeding, high production	3
farm1b	58	2014-04-25	2014	April	i12	Far Offs	2
farm1b	58	2014-08-29	2014	August	i10	JE, 2nd Lact, breeding, high production	3
farm1b	58	2014-09-12	2014	Septembe	i10	JE, 2nd Lact, breeding, high production	3
farm1b	58	2014-09-18	2014	Septembe	i10	JE, 2nd Lact, breeding, high production	3
farm1b	58	2014-04-04	2014	April	i11	JE, medium milk production, pregnant	2
farm1b	58	2014-01-17	2014	January	i11	JE, late lact, pregnant	2
farm1b	58	2014-06-20	2014	June	i13	JE and HO, 2nd lact and >, close ups	2
farm1b	58	2014-10-03	2014	October	i10	JE, 2nd Lact, breeding, high production	3
farm1b	58	2014-02-14	2014	February	i8	JE, 1st lact, some 2nd lact, high production	2
farm1b	58	2014-09-26	2014	Septembe	i10	JE, 2nd Lact, breeding, high production	3
farm1b	58	2014-11-28	2014	November	i8	JE, high prod, ?, pregnant	3
farm1b	58	2014-12-05	2014	December	i8	JE, high prod, ?, pregnant	3
farm1b	58	2014-11-21	2014	January	i8	JE, high prod, ?, pregnant	3
farm1b	58	2014-05-09	2014	May	i12	Far Offs	2
farm1b	59	2014-08-01	2014	August	i10	JE, 2nd lact, high production	2
farm1b	59	2014-09-12	2014	Septembe	i10	JE, 2nd lact, high production	2
farm1b	59	2014-09-18	2014	Septembe	i10	JE, 2nd lact, high production	2
farm1b	59	2014-02-28	2014	February	i11	JE some HO, mid to late lact, breeding, DNB,	1
farm1b	59	2014-03-26	2014	March	i12	Far Offs	1
farm1b	59	2014-08-08	2014	August	i10	JE, 2nd lact, high production	2
farm1b	59	2014-12-05	2014	December	i8	JE, 1st lact, some 2nd lact, high production	2
farm1b	59	2014-02-14	2014	February	i11	JE, late lact, pregnant	1
farm1b	59	2014-03-14	2014	March	i11	JE, medium milk production, pregnant	1
farm1b	59	2014-05-16	2014	May	i12	Far Offs	1
farm1b	59	2014-02-05	2014	February	i9	HO, 1st lact, breeding	1
farm1b	59	2014-05-23	2014	May	i12	Far Offs	1
farm1b	59	2014-01-17	2014	January	i9	HO, 1st lact, breeding	1
farm1b	59	2014-09-26	2014	Septembe	i10	JE, 2nd lact, high production	2
farm1b	59	2014-06-30	2014	June	i7	Hospital pen	1
farm1b	59	2014-08-22	2014	August	i10	JE, 2nd lact, high production	2
farm1b	59	2014-04-25	2014	April	i12	Far Offs	1
farm1b	59	2014-01-10	2014	January	i9	HO, 1st lact, breeding	1
farm1b	59	2014-10-17	2014	October	i10	JE, 2nd lact, high production	2
farm1b	59	2014-06-20	2014	June	i13	JE and HO, 2nd lact and >, close ups	1
farm1b	59	2014-02-10	2014	February	i11	JE, late lact, pregnant	1
farm1b	59	2014-11-21	2014	January	i8	JE, 1st lact, some 2nd lact, high production	2
farm1b	59	2014-11-28	2014	November	i8	JE, 1st lact, some 2nd lact, high production	2
farm1b	59	2014-07-28	2014	July	i7	Fresh >2 dim, JE and HO	2
farm1b	59	2014-10-24	2014	October	i10	JE, 2nd lact, high production	2
farm1b	59	2014-08-29	2014	August	i10	JE, 2nd lact, high production	2
farm1b	59	2014-03-24	2014	March	i11	JE, medium milk production, pregnant	1
farm1b	59	2014-12-22	2014	December	i8	JE, high prod, ?, pregnant	2
farm1b	59	2014-06-16	2014	June	i13	JE and HO, 2nd lact and >, close ups	1
farm1b	59	2014-10-03	2014	October	i10	JE, 2nd lact, high production	2
farm1b	59	2014-06-11	2014	May	i12	Far Offs	1
farm1b	59	2014-03-07	2014	March	i11	JE, late lact, pregnant	1
farm1b	59	2014-07-18	2014	July	i7	Fresh >2 dim, JE and HO	2
farm1b	59	2014-07-07	2014	July	i7	Fresh >2 dim, JE and HO	2
farm1b	59	2014-04-18	2014	April	i12	Far Offs	1
farm1b	59	2014-02-03	2014	February	i9	HO, 1st lact, breeding	1
farm1b	59	2014-01-31	2014	January	i9	HO, 1st lact, breeding	1
farm1b	59	2014-09-19	2014	Septembe	i10	JE, 2nd lact, high production	2
farm1b	59	2014-05-09	2014	May	i12	Far Offs	1
farm1b	59	2014-01-27	2014	January	i9	HO, 1st lact, breeding	1
farm1b	59	2014-04-04	2014	April	i12	Far Offs	1
farm1b	59	2014-10-10	2014	October	i10	JE, 2nd lact, high production	2
farm1b	59	2014-12-16	2014	December	i8	JE, 1st lact, some 2nd lact, high production	2
farm1b	59	2014-02-21	2014	February	i11	JE some HO, mid to late lact, breeding, DNB,	1
farm1b	59	2014-03-18	2014	March	i11	JE, medium milk production, pregnant	1
farm1b	59	2014-05-02	2014	May	i12	Far Offs	1
farm1b	59	2014-07-11	2014	July	i7	Fresh >2 dim, JE and HO	2
farm1b	59	2014-11-14	2014	November	i8	JE, 1st lact, some 2nd lact, high production	2
farm1b	59	2014-01-03	2014	January	i9	HO, 1st lact, breeding	1
farm1b	60	2014-08-08	2014	August	i10	JE, 2nd lact, high production	3
farm1b	60	2014-04-25	2014	April	i11	JE, medium milk production, pregnant	2
farm1b	60	2014-02-21	2014	February	i8	JE, 1st lact, some 2nd lact, high production	2
farm1b	60	2014-06-16	2014	June	i12	Far Offs	2
farm1b	60	2014-02-28	2014	February	i8	JE, 1st lact, some 2nd lact, high production	2
farm1b	60	2014-07-28	2014	July	i7	Fresh >2 dim, JE and HO	3
farm1b	60	2014-06-20	2014	June	i13	JE and HO, 2nd lact and >, close ups	2
farm1b	60	2014-02-03	2014	February	i11	JE, late lact, pregnant	2
farm1b	60	2014-05-02	2014	May	i11	JE, medium milk production, pregnant	2
farm1b	60	2014-11-14	2014	November	i11	JE some HO, mid to late lact, breeding, DNB,	3
farm1b	60	2014-12-22	2014	December	i11	JE some HO, mid to late lact, breeding, DNB,	3
farm1b	60	2014-01-10	2014	January	i11	JE, late lact, pregnant	2
farm1b	60	2014-01-17	2014	January	i11	JE, late lact, pregnant	2
farm1b	60	2014-03-18	2014	March	i8	JE, 1st lact, some 2nd lact, high production	2
farm1b	60	2014-10-10	2014	October	i10	JE, 2nd lact, high production	3
farm1b	60	2014-08-01	2014	August	i10	JE, 2nd lact, high production	3
farm1b	60	2014-11-28	2014	November	i11	JE some HO, mid to late lact, breeding, DNB,	3
farm1b	60	2014-01-31	2014	January	i11	JE, late lact, pregnant	2
farm1b	60	2014-08-29	2014	August	i10	JE, 2nd lact, high production	3
farm1b	60	2014-10-24	2014	October	i11	JE some HO, mid to late lact, breeding, DNB,	3
farm1b	60	2014-03-24	2014	March	i11	JE, late lact, pregnant	2
farm1b	60	2014-08-22	2014	August	i10	JE, 2nd lact, high production	3
farm1b	60	2014-07-11	2014	July	i7	Hospital pen	3
farm1b	60	2014-04-04	2014	April	i11	JE, late lact, pregnant	2
farm1b	60	2014-03-07	2014	March	i7	JE and HO, fresh heifers	2
farm1b	60	2014-06-11	2014	May	i12	Far Offs	2
farm1b	60	2014-07-07	2014	July	i13	JE and HO, 2nd lact and >, close ups	2
farm1b	60	2014-09-12	2014	Septembe	i10	JE, 2nd lact, high production	3
farm1b	60	2014-02-14	2014	February	i8	JE, 1st lact, some 2nd lact, high production	2
farm1b	60	2014-09-19	2014	Septembe	i10	JE, 2nd lact, high production	3
farm1b	60	2014-05-23	2014	May	i12	Far Offs	2
farm1b	60	2014-12-16	2014	December	i11	JE some HO, mid to late lact, breeding, DNB,	3
farm1b	60	2014-01-03	2014	January	i11	JE, late lact, pregnant	2
farm1b	60	2014-11-21	2014	January	i11	JE some HO, mid to late lact, breeding, DNB,	3
farm1b	60	2014-09-18	2014	Septembe	i10	JE, 2nd lact, high production	3
farm1b	60	2014-02-10	2014	February	i8	JE, 1st lact, some 2nd lact, high production	2
farm1b	60	2014-09-26	2014	Septembe	i10	JE, 2nd lact, high production	3
farm1b	60	2014-06-30	2014	June	i13	JE and HO, 2nd lact and >, close ups	2
farm1b	60	2014-04-18	2014	April	i11	JE, medium milk production, pregnant	2
farm1b	60	2014-03-14	2014	March	i8	JE, 1st lact, some 2nd lact, high production	2
farm1b	60	2014-03-26	2014	March	i11	JE, late lact, pregnant	2
farm1b	60	2014-10-17	2014	October	i11	JE some HO, mid to late lact, breeding, DNB,	3
farm1b	60	2014-12-05	2014	December	i11	JE some HO, mid to late lact, breeding, DNB,	3
farm1b	60	2014-10-03	2014	October	i10	JE, 2nd lact, high production	3
farm1b	60	2014-05-09	2014	May	i11	JE, medium milk production, pregnant	2
farm1b	60	2014-02-05	2014	February	i8	JE, high prod, ?, pregnant	2
farm1b	60	2014-01-27	2014	January	i11	JE, late lact, pregnant	2
farm1b	60	2014-07-18	2014	July	i7	Fresh >2 dim, JE and HO	3
farm1b	60	2014-05-16	2014	May	i12	Far Offs	2
farm1b	63	2014-01-10	2014	January	i8	JE, first lactation, breeding, high production	2
farm1b	63	2014-07-18	2014	July	i11	JE, medium milk production, pregnant	2
farm1b	63	2014-02-14	2014	February	i8	JE, 1st lact, some 2nd lact, high production	2
farm1b	63	2014-02-05	2014	February	i8	JE, first lactation, breeding, high production	2
farm1b	63	2014-03-18	2014	March	i11	JE, late lact, pregnant	2
farm1b	63	2014-12-05	2014	December	i8	JE, 1st lact, some 2nd lact, high production	3
farm1b	63	2014-07-11	2014	July	i11	JE, medium milk production, pregnant	2
farm1b	63	2014-11-14	2014	November	i8	JE, 1st lact, some 2nd lact, high production	3
farm1b	63	2014-06-16	2014	June	i11	JE, medium milk production, pregnant	2
farm1b	63	2014-04-04	2014	April	i11	JE, late lact, pregnant	2
farm1b	63	2014-10-24	2014	October	i10	JE, 2nd lact, high production	3
farm1b	63	2014-01-17	2014	January	i8	JE, first lactation, breeding, high production	2
farm1b	63	2014-11-28	2014	November	i8	JE, 1st lact, some 2nd lact, high production	3
farm1b	63	2014-11-21	2014	January	i8	JE, 1st lact, some 2nd lact, high production	3
farm1b	63	2014-09-19	2014	Septembe	i13	JE and HO, 2nd lact and >, close ups	2
farm1b	63	2014-06-30	2014	June	i11	JE, medium milk production, pregnant	2
farm1b	63	2014-05-09	2014	May	i11	JE, late lact, pregnant	2
farm1b	63	2014-02-10	2014	February	i8	JE, first lactation, breeding, high production	2
farm1b	63	2014-06-11	2014	May	i11	JE, medium milk production, pregnant	2
farm1b	63	2014-10-10	2014	October	i7	Fresh >2 dim, JE and HO	3
farm1b	63	2014-03-07	2014	March	i11	JE, late lact, pregnant	2
farm1b	63	2014-09-18	2014	Septembe	i13	JE and HO, 2nd lact and >, close ups	2
farm1b	63	2014-03-24	2014	March	i11	JE, late lact, pregnant	2
farm1b	63	2014-09-26	2014	Septembe	i7	Hospital pen	3
farm1b	63	2014-08-01	2014	August	i11	JE, medium milk production, pregnant	2
farm1b	63	2014-02-21	2014	February	i8	JE, 1st lact, some 2nd lact, high production	2
farm1b	63	2014-01-03	2014	January	i8	JE, first lactation, breeding, high production	2
farm1b	63	2014-02-28	2014	February	i7	Hospital pen	2
farm1b	63	2014-10-03	2014	October	i7	Fresh >2 dim, JE and HO	3
farm1b	63	2014-08-29	2014	August	i12	Far Offs	2
farm1b	63	2014-05-02	2014	May	i11	JE, late lact, pregnant	2
farm1b	63	2014-10-17	2014	October	i10	JE, 2nd lact, high production	3
farm1b	63	2014-04-25	2014	April	i11	JE, late lact, pregnant	2
farm1b	63	2014-05-16	2014	May	i11	JE, late lact, pregnant	2
farm1b	63	2014-09-12	2014	Septembe	i13	JE and HO, 2nd lact and >, close ups	2
farm1b	63	2014-05-23	2014	May	i11	JE, late lact, pregnant	2
farm1b	63	2014-08-08	2014	August	i12	Far Offs	2
farm1b	63	2014-01-27	2014	January	i8	JE, first lactation, breeding, high production	2
farm1b	63	2014-12-22	2014	December	i7	Hospital pen	3
farm1b	63	2014-08-22	2014	August	i12	Far Offs	2
farm1b	63	2014-07-07	2014	July	i11	JE, medium milk production, pregnant	2
farm1b	63	2014-06-20	2014	June	i11	JE, medium milk production, pregnant	2
farm1b	63	2014-03-14	2014	March	i11	JE, late lact, pregnant	2
farm1b	63	2014-12-16	2014	December	i8	JE, 1st lact, some 2nd lact, high production	3
farm1b	63	2014-07-28	2014	July	i11	JE, medium milk production, pregnant	2
farm1b	63	2014-04-18	2014	April	i11	JE, late lact, pregnant	2
farm1b	63	2014-03-26	2014	March	i11	JE, late lact, pregnant	2
farm1b	63	2014-01-31	2014	January	i8	JE, first lactation, breeding, high production	2
farm1b	63	2014-02-03	2014	February	i8	JE, first lactation, breeding, high production	2
farm1b	64	2014-07-11	2014	July	i10	JE, 2nd lact, high production	2
farm1b	64	2014-07-28	2014	July	i10	JE, 2nd lact, high production	2
farm1b	64	2014-05-09	2014	May	i10	JE, 2nd lact, high production	2
farm1b	64	2014-11-14	2014	November	i11	JE some HO, mid to late lact, breeding, DNB,	2
farm1b	64	2014-12-16	2014	December	i11	JE some HO, mid to late lact, breeding, DNB,	2
farm1b	64	2014-09-18	2014	Septembe	i10	JE, 2nd lact, high production	2
farm1b	64	2014-02-21	2014	February	i7	JE and HO, fresh heifers	2
farm1b	64	2014-02-05	2014	February	i7	JE and HO, fresh heifers	2
farm1b	64	2014-02-14	2014	February	i7	JE and HO, fresh heifers	2
farm1b	64	2014-06-16	2014	June	i10	JE, 2nd lact, high production	2
farm1b	64	2014-03-07	2014	March	i7	JE and HO, fresh heifers	2
farm1b	64	2014-04-04	2014	April	i7	JE and HO, fresh heifers	2
farm1b	64	2014-10-10	2014	October	i10	JE, 2nd lact, high production	2
farm1b	64	2014-02-28	2014	February	i7	JE and HO, fresh heifers	2
farm1b	64	2014-10-24	2014	October	i11	JE some HO, mid to late lact, breeding, DNB,	2
farm1b	64	2014-01-10	2014	January	i13	JE and HO, 2nd lact and >, close ups	1
farm1b	64	2014-01-27	2014	January	i10	JE & HO, Breeding, 1st lact, high producing	2
farm1b	64	2014-07-07	2014	July	i10	JE, 2nd lact, high production	2
farm1b	64	2014-02-03	2014	February	i10	JE & HO, Breeding, 1st lact, high producing	2
farm1b	64	2014-09-12	2014	Septembe	i10	JE, 2nd lact, high production	2
farm1b	64	2014-01-31	2014	January	i10	JE & HO, Breeding, 1st lact, high producing	2
farm1b	64	2014-02-10	2014	February	i7	JE and HO, fresh heifers	2
farm1b	64	2014-01-17	2014	January	i7	JE and HO, fresh heifers	2
farm1b	64	2014-10-17	2014	October	i11	JE some HO, mid to late lact, breeding, DNB,	2
farm1b	64	2014-06-11	2014	May	i10	JE, 2nd lact, high production	2
farm1b	64	2014-05-02	2014	May	i10	JE, 2nd lact, high production	2
farm1b	64	2014-03-18	2014	March	i7	JE and HO, fresh heifers	2
farm1b	64	2014-08-01	2014	August	i10	JE, 2nd lact, high production	2
farm1b	64	2014-03-14	2014	March	i7	JE and HO, fresh heifers	2
farm1b	64	2014-09-26	2014	Septembe	i10	JE, 2nd lact, high production	2
farm1b	64	2014-03-26	2014	March	i7	JE and HO, fresh heifers	2
farm1b	64	2014-01-03	2014	January	i13	JE and HO, 2nd lact and >, close ups	1
farm1b	64	2014-08-29	2014	August	i10	JE, 2nd lact, high production	2
farm1b	64	2014-05-16	2014	May	i10	JE, 2nd lact, high production	2
farm1b	64	2014-05-23	2014	May	i10	JE, 2nd lact, high production	2
farm1b	64	2014-08-22	2014	August	i10	JE, 2nd lact, high production	2
farm1b	64	2014-08-08	2014	August	i10	JE, 2nd lact, high production	2
farm1b	64	2014-06-30	2014	June	i10	JE, 2nd lact, high production	2
farm1b	64	2014-11-28	2014	November	i11	JE some HO, mid to late lact, breeding, DNB,	2
farm1b	64	2014-09-19	2014	Septembe	i10	JE, 2nd lact, high production	2
farm1b	64	2014-03-24	2014	March	i7	JE and HO, fresh heifers	2
farm1b	64	2014-11-21	2014	January	i11	JE some HO, mid to late lact, breeding, DNB,	2
farm1b	64	2014-07-18	2014	July	i10	JE, 2nd lact, high production	2
farm1b	64	2014-04-25	2014	April	i10	JE, 2nd lact, high production	2
farm1b	64	2014-04-18	2014	April	i10	JE, 2nd lact, high production	2
farm1b	64	2014-10-03	2014	October	i10	JE, 2nd lact, high production	2
farm1b	64	2014-12-05	2014	December	i11	JE some HO, mid to late lact, breeding, DNB,	2
farm1b	64	2014-06-20	2014	June	i10	JE, 2nd lact, high production	2
farm1b	65	2014-10-24	2014	October	i10	JE, 2nd lact, high production	3
farm1b	65	2014-05-16	2014	May	i11	JE, medium milk production, pregnant	2
farm1b	65	2014-02-05	2014	February	i9	HO, 1st lact, breeding	2
farm1b	65	2014-01-17	2014	January	i11	JE some HO, mid to late lact, breeding, DNB,	2
farm1b	65	2014-06-11	2014	May	i12	Far Offs	2
farm1b	65	2014-06-20	2014	June	i12	Far Offs	2
farm1b	65	2014-11-21	2014	January	i8	JE, 1st lact, some 2nd lact, high production	3
farm1b	65	2014-01-27	2014	January	i9	HO, 1st lact, breeding	2
farm1b	65	2014-08-22	2014	August	i10	JE, 2nd lact, high production	3
farm1b	65	2014-02-21	2014	February	i11	JE, late lact, pregnant	2
farm1b	65	2014-08-29	2014	August	i10	JE, 2nd lact, high production	3
farm1b	65	2014-10-03	2014	October	i10	JE, 2nd lact, high production	3
farm1b	65	2014-11-28	2014	November	i8	JE, 1st lact, some 2nd lact, high production	3
farm1b	65	2014-02-14	2014	February	i11	JE, late lact, pregnant	2
farm1b	65	2014-09-26	2014	Septembe	i10	JE, 2nd lact, high production	3
farm1b	65	2014-03-26	2014	March	i11	JE, late lact, pregnant	2
farm1b	65	2014-06-16	2014	June	i12	Far Offs	2
farm1b	65	2014-03-07	2014	March	i7	Hospital pen	2
farm1b	65	2014-12-16	2014	December	i8	JE, 1st lact, some 2nd lact, high production	3
farm1b	65	2014-07-07	2014	July	i12	Far Offs	2
farm1b	65	2014-02-03	2014	February	i9	HO, 1st lact, breeding	2
farm1b	65	2014-07-28	2014	July	i13	JE and HO, 2nd lact and >, close ups	2
farm1b	65	2014-09-12	2014	Septembe	i10	JE, 2nd lact, high production	3
farm1b	65	2014-04-25	2014	April	i11	JE, medium milk production, pregnant	2
farm1b	65	2014-07-11	2014	July	i13	JE and HO, 2nd lact and >, close ups	2
farm1b	65	2014-09-18	2014	Septembe	i10	JE, 2nd lact, high production	3
farm1b	65	2014-08-08	2014	August	i7	Fresh >2 dim, JE and HO	3
farm1b	65	2014-01-31	2014	January	i9	HO, 1st lact, breeding	2
farm1b	65	2014-07-18	2014	July	i13	JE and HO, 2nd lact and >, close ups	2
farm1b	65	2014-02-10	2014	February	i11	JE, late lact, pregnant	2
farm1b	65	2014-04-18	2014	April	i11	JE, medium milk production, pregnant	2
farm1b	65	2014-05-02	2014	May	i11	JE, medium milk production, pregnant	2
farm1b	65	2014-12-22	2014	December	i8	JE, 1st lact, some 2nd lact, high production	3
farm1b	65	2014-01-10	2014	January	i11	JE some HO, mid to late lact, breeding, DNB,	2
farm1b	65	2014-05-23	2014	May	i11	JE, medium milk production, pregnant	2
farm1b	65	2014-03-24	2014	March	i11	JE, late lact, pregnant	2
farm1b	65	2014-06-30	2014	June	i12	Far Offs	2
farm1b	65	2014-10-17	2014	October	i10	JE, 2nd lact, high production	3
farm1b	65	2014-05-09	2014	May	i11	JE, medium milk production, pregnant	2
farm1b	65	2014-01-03	2014	January	i11	JE some HO, mid to late lact, breeding, DNB,	2
farm1b	65	2014-04-04	2014	April	i11	JE, late lact, pregnant	2
farm1b	65	2014-09-19	2014	Septembe	i10	JE, 2nd lact, high production	3
farm1b	65	2014-02-28	2014	February	i7	Hospital pen	2
farm1b	65	2014-10-10	2014	October	i10	JE, 2nd lact, high production	3
farm1b	65	2014-03-18	2014	March	i11	JE, late lact, pregnant	2
farm1b	65	2014-12-05	2014	December	i8	JE, 1st lact, some 2nd lact, high production	3
farm1b	65	2014-08-01	2014	August	i7	Hospital pen	3
farm1b	65	2014-03-14	2014	March	i11	JE, late lact, pregnant	2
farm1b	65	2014-11-14	2014	November	i8	JE, 1st lact, some 2nd lact, high production	3
farm1b	66	2014-01-10	2014	January	i11	JE, late lact, pregnant	2
farm1b	66	2014-03-07	2014	March	i11	JE, medium milk production, pregnant	2
farm1b	66	2014-02-28	2014	February	i11	JE, late lact, pregnant	2
farm1b	66	2014-01-27	2014	January	i11	JE, late lact, pregnant	2
farm1b	66	2014-03-14	2014	March	i11	JE, medium milk production, pregnant	2
farm1b	66	2014-01-03	2014	January	i11	JE, late lact, pregnant	2
farm1b	66	2014-03-24	2014	March	i11	JE, medium milk production, pregnant	2
farm1b	66	2014-02-03	2014	February	i11	JE, late lact, pregnant	2
farm1b	66	2014-02-21	2014	February	i11	JE, late lact, pregnant	2
farm1b	66	2014-01-31	2014	January	i11	JE, late lact, pregnant	2
farm1b	66	2014-02-05	2014	February	i9	HO, 1st lact, breeding	2
farm1b	66	2014-02-10	2014	February	i11	JE, late lact, pregnant	2
farm1b	66	2014-02-14	2014	February	i11	JE, late lact, pregnant	2
farm1b	66	2014-03-18	2014	March	i11	JE, medium milk production, pregnant	2
farm1b	66	2014-01-17	2014	January	i11	JE, late lact, pregnant	2
farm1b	67	2014-08-29	2014	August	i8	JE, 1st lact, some 2nd lact, high production	2
farm1b	67	2014-08-08	2014	August	i8	JE, 1st lact, some 2nd lact, high production	2
farm1b	67	2014-05-16	2014	May	i7	JE and HO, fresh heifers	2
farm1b	67	2014-07-18	2014	July	i10	JE & HO, Breeding, 1st lact, high producing	2
farm1b	67	2014-10-03	2014	October	i11	JE, medium milk production, pregnant	2
farm1b	67	2014-11-28	2014	November	i13	JE and HO, 2nd lact and >, close ups	2
farm1b	67	2014-01-10	2014	January	i10	JE, 2nd Lact, breeding, high production	2
farm1b	67	2014-12-05	2014	December	i13	JE and HO, 2nd lact and >, close ups	2
farm1b	67	2014-02-05	2014	February	i7	JE and HO, fresh heifers	2
farm1b	67	2014-10-17	2014	October	i11	JE, medium milk production, pregnant	2
farm1b	67	2014-03-24	2014	March	i7	JE and HO, fresh heifers	2
farm1b	67	2014-10-24	2014	October	i12	Far Offs	2
farm1b	67	2014-11-21	2014	January	i12	Far Offs	2
farm1b	67	2014-02-14	2014	February	i7	JE and HO, fresh heifers	2
farm1b	67	2014-02-21	2014	February	i7	JE and HO, fresh heifers	2
farm1b	67	2014-02-28	2014	February	i7	JE and HO, fresh heifers	2
farm1b	67	2014-02-03	2014	February	i10	JE, 2nd Lact, breeding, high production	2
farm1b	67	2014-11-14	2014	November	i12	Far Offs	2
farm1b	67	2014-01-27	2014	January	i10	JE, 2nd Lact, breeding, high production	2
farm1b	67	2014-09-19	2014	Septembe	i11	JE, medium milk production, pregnant	2
farm1b	67	2014-12-22	2014	December	i13	JE and HO, 2nd lact and >, close ups	2
farm1b	67	2014-09-18	2014	Septembe	i11	JE, medium milk production, pregnant	2
farm1b	67	2014-06-30	2014	June	i10	JE & HO, Breeding, 1st lact, high producing	2
farm1b	67	2014-04-25	2014	April	i7	JE and HO, fresh heifers	2
farm1b	67	2014-03-07	2014	March	i7	JE and HO, fresh heifers	2
farm1b	67	2014-05-23	2014	May	i7	JE and HO, fresh heifers	2
farm1b	67	2014-01-17	2014	January	i10	JE, 2nd Lact, breeding, high production	2
farm1b	67	2014-07-11	2014	July	i10	JE & HO, Breeding, 1st lact, high producing	2
farm1b	67	2014-08-01	2014	August	i8	JE, 1st lact, some 2nd lact, high production	2
farm1b	67	2014-10-10	2014	October	i11	JE, medium milk production, pregnant	2
farm1b	67	2014-01-03	2014	January	i10	JE, 2nd Lact, breeding, high production	2
farm1b	67	2014-01-31	2014	January	i10	JE, 2nd Lact, breeding, high production	2
farm1b	67	2014-05-09	2014	May	i7	JE and HO, fresh heifers	2
farm1b	67	2014-04-18	2014	April	i7	JE and HO, fresh heifers	2
farm1b	67	2014-06-20	2014	June	i10	JE & HO, Breeding, 1st lact, high producing	2
farm1b	67	2014-08-22	2014	August	i8	JE, 1st lact, some 2nd lact, high production	2
farm1b	67	2014-04-04	2014	April	i7	JE and HO, fresh heifers	2
farm1b	67	2014-09-12	2014	Septembe	i11	JE, medium milk production, pregnant	2
farm1b	67	2014-09-26	2014	Septembe	i11	JE, medium milk production, pregnant	2
farm1b	67	2014-03-14	2014	March	i7	JE and HO, fresh heifers	2
farm1b	67	2014-03-18	2014	March	i7	JE and HO, fresh heifers	2
farm1b	67	2014-03-26	2014	March	i7	JE and HO, fresh heifers	2
farm1b	67	2014-06-16	2014	June	i10	JE & HO, Breeding, 1st lact, high producing	2
farm1b	67	2014-07-28	2014	July	i10	JE & HO, Breeding, 1st lact, high producing	2
farm1b	67	2014-07-07	2014	July	i10	JE & HO, Breeding, 1st lact, high producing	2
farm1b	67	2014-06-11	2014	May	i7	JE and HO, fresh heifers	2
farm1b	67	2014-02-10	2014	February	i7	JE and HO, fresh heifers	2
farm1b	67	2014-12-16	2014	December	i13	JE and HO, 2nd lact and >, close ups	2
farm1b	67	2014-05-02	2014	May	i7	JE and HO, fresh heifers	2
farm1b	68	2014-09-18	2014	Septembe	i12	Far Offs	2
farm1b	68	2014-04-04	2014	April	i10	JE, 2nd lact, high production	2
farm1b	68	2014-02-05	2014	February	i11	JE, late lact, pregnant	2
farm1b	68	2014-02-28	2014	February	i10	JE, 2nd lact, high production	2
farm1b	68	2014-09-12	2014	Septembe	i12	Far Offs	2
farm1b	68	2014-10-17	2014	October	i13	JE and HO, 2nd lact and >, close ups	2
farm1b	68	2014-07-28	2014	July	i11	JE, medium milk production, pregnant	2
farm1b	68	2014-04-18	2014	April	i8	JE, 1st lact, some 2nd lact, high production	2
farm1b	68	2014-10-03	2014	October	i12	Far Offs	2
farm1b	68	2014-08-01	2014	August	i11	JE, medium milk production, pregnant	2
farm1b	68	2014-08-29	2014	August	i12	Far Offs	2
farm1b	68	2014-11-14	2014	November	i7	Fresh >2 dim, JE and HO	3
farm1b	68	2014-05-23	2014	May	i8	JE, high prod, ?, pregnant	2
farm1b	68	2014-02-03	2014	February	i10	JE & HO, Breeding, 1st lact, high producing	2
farm1b	68	2014-03-24	2014	March	i10	JE, 2nd lact, high production	2
farm1b	68	2014-12-16	2014	December	i10	JE, 2nd Lact, breeding, high production	3
farm1b	68	2014-05-02	2014	May	i8	JE, high prod, ?, pregnant	2
farm1b	68	2014-02-21	2014	February	i10	JE, 2nd lact, high production	2
farm1b	68	2014-01-31	2014	January	i10	JE & HO, Breeding, 1st lact, high producing	2
farm1b	68	2014-10-24	2014	October	i13	JE and HO, 2nd lact and >, close ups	2
farm1b	68	2014-06-30	2014	June	i8	JE, high prod, ?, pregnant	2
farm1b	68	2014-02-14	2014	February	i10	JE, 2nd lact, high production	2
farm1b	68	2014-01-10	2014	January	i10	JE & HO, Breeding, 1st lact, high producing	2
farm1b	68	2014-06-11	2014	May	i8	JE, high prod, ?, pregnant	2
farm1b	68	2014-12-05	2014	December	i10	JE, 2nd Lact, breeding, high production	3
farm1b	68	2014-04-25	2014	April	i8	JE, high prod, ?, pregnant	2
farm1b	68	2014-09-19	2014	Septembe	i12	Far Offs	2
farm1b	68	2014-03-26	2014	March	i10	JE, 2nd lact, high production	2
farm1b	68	2014-03-18	2014	March	i10	JE, 2nd lact, high production	2
farm1b	68	2014-05-16	2014	May	i8	JE, high prod, ?, pregnant	2
farm1b	68	2014-10-10	2014	October	i13	JE and HO, 2nd lact and >, close ups	2
farm1b	68	2014-06-16	2014	June	i8	JE, high prod, ?, pregnant	2
farm1b	68	2014-09-26	2014	Septembe	i12	Far Offs	2
farm1b	68	2014-06-20	2014	June	i8	JE, high prod, ?, pregnant	2
farm1b	68	2014-03-14	2014	March	i10	JE, 2nd lact, high production	2
farm1b	68	2014-05-09	2014	May	i8	JE, high prod, ?, pregnant	2
farm1b	68	2014-11-21	2014	January	i7	Fresh >2 dim, JE and HO	3
farm1b	68	2014-01-03	2014	January	i10	JE & HO, Breeding, 1st lact, high producing	2
farm1b	68	2014-07-07	2014	July	i11	JE, late lact, pregnant	2
farm1b	68	2014-11-28	2014	November	i10	JE, 2nd Lact, breeding, high production	3
farm1b	68	2014-01-17	2014	January	i10	JE & HO, Breeding, 1st lact, high producing	2
farm1b	68	2014-12-22	2014	December	i10	JE, 2nd Lact, breeding, high production	3
farm1b	68	2014-08-22	2014	August	i11	JE, medium milk production, pregnant	2
farm1b	68	2014-02-10	2014	February	i10	JE, 2nd lact, high production	2
farm1b	68	2014-08-08	2014	August	i11	JE, medium milk production, pregnant	2
farm1b	68	2014-03-07	2014	March	i10	JE, 2nd lact, high production	2
farm1b	68	2014-01-27	2014	January	i10	JE & HO, Breeding, 1st lact, high producing	2
farm1b	68	2014-07-18	2014	July	i11	JE, medium milk production, pregnant	2
farm1b	68	2014-07-11	2014	July	i11	JE, medium milk production, pregnant	2
farm1b	69	2014-02-05	2014	February	i9	HO, 1st lact, breeding	2
farm1b	69	2014-05-23	2014	May	i11	JE, medium milk production, pregnant	2
farm1b	69	2014-11-21	2014	January	i10	JE, 2nd Lact, breeding, high production	3
farm1b	69	2014-10-24	2014	October	i10	JE, 2nd Lact, breeding, high production	3
farm1b	69	2014-04-25	2014	April	i11	JE, medium milk production, pregnant	2
farm1b	69	2014-01-03	2014	January	i8	JE, high prod, ?, pregnant	2
farm1b	69	2014-11-28	2014	November	i8	JE, 1st lact, some 2nd lact, high production	3
farm1b	69	2014-12-05	2014	December	i8	JE, 1st lact, some 2nd lact, high production	3
farm1b	69	2014-03-07	2014	March	i11	JE, late lact, pregnant	2
farm1b	69	2014-12-22	2014	December	i8	JE, 1st lact, some 2nd lact, high production	3
farm1b	69	2014-08-22	2014	August	i7	Fresh >2 dim, JE and HO	3
farm1b	69	2014-04-04	2014	April	i11	JE, late lact, pregnant	2
farm1b	69	2014-09-18	2014	Septembe	i10	JE, 2nd Lact, breeding, high production	3
farm1b	69	2014-05-09	2014	May	i11	JE, medium milk production, pregnant	2
farm1b	69	2014-10-03	2014	October	i10	JE, 2nd Lact, breeding, high production	3
farm1b	69	2014-05-16	2014	May	i11	JE, medium milk production, pregnant	2
farm1b	69	2014-05-02	2014	May	i11	JE, medium milk production, pregnant	2
farm1b	69	2014-01-10	2014	January	i8	JE, high prod, ?, pregnant	2
farm1b	69	2014-02-14	2014	February	i11	JE, late lact, pregnant	2
farm1b	69	2014-07-11	2014	July	i12	Far Offs	2
farm1b	69	2014-12-16	2014	December	i8	JE, 1st lact, some 2nd lact, high production	3
farm1b	69	2014-08-08	2014	August	i7	Fresh >2 dim, JE and HO	3
farm1b	69	2014-07-18	2014	July	i12	Far Offs	2
farm1b	69	2014-07-07	2014	July	i12	Far Offs	2
farm1b	69	2014-01-27	2014	January	i9	HO, 1st lact, breeding	2
farm1b	69	2014-01-17	2014	January	i9	HO, 1st lact, breeding	2
farm1b	69	2014-06-16	2014	June	i12	Far Offs	2
farm1b	69	2014-07-28	2014	July	i13	JE and HO, 2nd lact and >, close ups	2
farm1b	69	2014-06-30	2014	June	i12	Far Offs	2
farm1b	69	2014-04-18	2014	April	i11	JE, late lact, pregnant	2
farm1b	69	2014-09-12	2014	Septembe	i10	JE, 2nd Lact, breeding, high production	3
farm1b	69	2014-01-31	2014	January	i9	HO, 1st lact, breeding	2
farm1b	69	2014-03-26	2014	March	i11	JE, late lact, pregnant	2
farm1b	69	2014-11-14	2014	November	i10	JE, 2nd Lact, breeding, high production	3
farm1b	69	2014-02-21	2014	February	i11	JE, late lact, pregnant	2
farm1b	69	2014-06-11	2014	May	i12	Far Offs	2
farm1b	69	2014-02-03	2014	February	i9	HO, 1st lact, breeding	2
farm1b	69	2014-08-29	2014	August	i10	JE, 2nd Lact, breeding, high production	3
farm1b	69	2014-03-18	2014	March	i11	JE, late lact, pregnant	2
farm1b	69	2014-06-20	2014	June	i12	Far Offs	2
farm1b	69	2014-09-19	2014	Septembe	i10	JE, 2nd Lact, breeding, high production	3
[truncated: 519,936+ more rows]

## Sheet: Farm 2
dairy	uniqueid	record_date	year	month	modelstate	pentype	lact
farm2	25633	2011-02-21	2011	February	i5	Close ups	0
farm2	25633	2011-01-10	2011	January	i5	springers	0
farm2	25634	2014-07-21	2014	July	i1	Hachas bibis	0
farm2	25634	2014-06-07	2014	June	i1	Hachas bibis	0
farm2	25635	2011-02-21	2011	February	i8	First lact, high production	1
farm2	25635	2011-05-02	2011	May	i8	First lact, high production	1
farm2	25635	2011-06-27	2011	June	i8	First lact, high production	1
farm2	25635	2011-01-10	2011	January	i5	springers	0
farm2	25635	2011-03-21	2011	March	i7	hosp	1
farm2	25635	2011-05-30	2011	May	i8	First lact, high production	1
farm2	25636	2014-07-21	2014	July	i1	Hachas bibis	0
farm2	25636	2014-06-07	2014	June	i1	Hachas bibis	0
farm2	25637	2011-02-21	2011	February	i11	4 and > lact, low production	1
farm2	25638	2014-06-07	2014	June	i1	Hachas bibis	0
farm2	25638	2014-07-21	2014	July	i1	Hachas bibis	0
farm2	25639	2011-06-27	2011	June	i8	First lact, high production	1
farm2	25639	2011-03-21	2011	March	i5	Close up heifers	0
farm2	25639	2011-01-10	2011	January	i4	Delano dairy	0
farm2	25639	2011-05-30	2011	May	i8	First lact, high production	1
farm2	25639	2011-05-02	2011	May	i8	First lact, high production	1
farm2	25639	2011-02-21	2011	February	i4	Delano dairy	0
farm2	25640	2014-12-08	2014	December	i2	calves in running pens	0
farm2	25640	2014-10-27	2014	October	i2	calves in running pens	0
farm2	25640	2014-11-10	2014	November	i2	calves in running pens	0
farm2	25640	2014-09-29	2014	September	i2	Groun, calves in running pens	0
farm2	25640	2015-01-05	2015	January	i2	calves in running pens	0
farm2	25640	2014-09-15	2014	September	i2	Groun, calves in running pens	0
farm2	25640	2014-11-24	2014	November	i2	calves in running pens	0
farm2	25640	2014-08-18	2014	August	i1	Hachas bibis	0
farm2	25640	2015-01-19	2015	January	i2	breeding	0
farm2	25640	2014-07-21	2014	July	i1	Hachas bibis	0
farm2	25640	2014-06-07	2014	June	i1	Hachas bibis	0
farm2	25640	2014-08-04	2014	August	i1	Hachas bibis	0
farm2	25640	2014-10-13	2014	October	i2	calves in running pens	0
farm2	25641	2011-03-21	2011	March	i8	First lact, high production	1
farm2	25641	2011-06-27	2011	June	i8	First lact, high production	1
farm2	25641	2011-05-02	2011	May	i8	First lact, high production	1
farm2	25641	2011-01-10	2011	January	i3	Breeding	0
farm2	25641	2011-02-21	2011	February	i5	springers	0
farm2	25641	2011-05-30	2011	May	i8	First lact, high production	1
farm2	25642	2014-06-07	2014	June	i1	Hachas bibis	0
farm2	25642	2014-07-21	2014	July	i1	Hachas bibis	0
farm2	25643	2011-02-21	2011	February	i5	springers	0
farm2	25643	2011-03-21	2011	March	i5	springers	0
farm2	25643	2011-01-10	2011	January	i3	Breeding	0
farm2	25643	2011-06-27	2011	June	i8	First lact, high production	1
farm2	25643	2011-05-30	2011	May	i8	First lact, high production	1
farm2	25643	2011-05-02	2011	May	i8	First lact, high production	1
farm2	25644	2014-06-07	2014	June	i1	Hachas bibis	0
farm2	25644	2014-07-21	2014	July	i1	Hachas bibis	0
farm2	25645	2011-01-10	2011	January	i5	springers	0
farm2	25646	2014-06-07	2014	June	i1	Hachas bibis	0
farm2	25646	2014-07-21	2014	July	i1	Hachas bibis	0
farm2	25647	2011-03-21	2011	March	i11	4 and > lact, low production	1
farm2	25647	2011-05-30	2011	May	i8	First lact, high production	1
farm2	25647	2011-01-10	2011	January	i4	Delano dairy	0
farm2	25647	2011-02-21	2011	February	i5	springers	0
farm2	25647	2011-06-27	2011	June	i8	First lact, high production	1
farm2	25648	2014-06-07	2014	June	i1	Hachas bibis	0
farm2	25648	2014-07-21	2014	July	i1	Hachas bibis	0
farm2	25649	2011-05-30	2011	May	i8	First lact, high production	1
farm2	25649	2011-01-10	2011	January	i5	springers	0
farm2	25649	2011-02-21	2011	February	i5	Close up heifers	0
farm2	25649	2011-03-21	2011	March	i8	First lact, high production	1
farm2	25649	2011-06-27	2011	June	i8	First lact, high production	1
farm2	25649	2011-05-02	2011	May	i8	First lact, high production	1
farm2	25650	2014-07-21	2014	July	i1	Hachas bibis	0
farm2	25650	2015-01-05	2015	January	i2	calves in running pens	0
farm2	25650	2014-09-29	2014	September	i1	Hachas bibis	0
farm2	25650	2014-10-27	2014	October	i2	Groun, calves in running pens	0
farm2	25650	2014-12-08	2014	December	i2	calves in running pens	0
farm2	25650	2014-06-07	2014	June	i1	Hachas bibis	0
farm2	25650	2014-11-24	2014	November	i2	calves in running pens	0
farm2	25650	2014-11-10	2014	November	i2	calves in running pens	0
farm2	25650	2014-08-18	2014	August	i1	Hachas bibis	0
farm2	25650	2015-01-19	2015	January	i2	calves in running pens	0
farm2	25650	2014-09-15	2014	September	i1	Hachas bibis	0
farm2	25650	2014-08-04	2014	August	i1	Hachas bibis	0
farm2	25650	2014-10-13	2014	October	i2	Stars	0
farm2	25651	2011-03-21	2011	March	i5	springers	0
farm2	25651	2011-06-27	2011	June	i8	First lact, high production	1
farm2	25651	2011-02-21	2011	February	i3	Breeding	0
farm2	25651	2011-05-02	2011	May	i11	4 and > lact, low production	1
farm2	25651	2011-05-30	2011	May	i8	First lact, high production	1
farm2	25651	2011-01-10	2011	January	i3	Breeding	0
farm2	25652	2014-07-21	2014	July	i1	Hachas bibis	0
farm2	25652	2015-01-05	2015	January	i2	calves in running pens	0
farm2	25652	2014-06-07	2014	June	i1	Hachas bibis	0
farm2	25652	2014-08-18	2014	August	i1	Hachas bibis	0
farm2	25652	2014-11-10	2014	November	i2	calves in running pens	0
farm2	25652	2014-09-29	2014	September	i1	Hachas bibis	0
farm2	25652	2014-08-04	2014	August	i1	Hachas bibis	0
farm2	25652	2015-01-19	2015	January	i2	calves in running pens	0
farm2	25652	2014-10-27	2014	October	i2	Groun, calves in running pens	0
farm2	25652	2014-11-24	2014	November	i2	calves in running pens	0
farm2	25652	2014-09-15	2014	September	i1	Hachas bibis	0
farm2	25652	2014-12-08	2014	December	i2	calves in running pens	0
farm2	25652	2014-10-13	2014	October	i2	Stars	0
farm2	25653	2011-03-21	2011	March	i8	First lact, high production	1
farm2	25653	2011-01-10	2011	January	i3	Breeding	0
farm2	25653	2011-02-21	2011	February	i5	springers	0
farm2	25653	2011-05-30	2011	May	i8	First lact, high production	1
farm2	25653	2011-05-02	2011	May	i8	First lact, high production	1
farm2	25654	2014-06-07	2014	June	i1	Hachas bibis	0
farm2	25654	2014-07-21	2014	July	i1	Hachas bibis	0
farm2	25655	2014-11-10	2014	November	i2	calves in running pens	0
farm2	25655	2015-01-19	2015	January	i2	calves in running pens	0
farm2	25655	2014-06-07	2014	June	i1	Hachas bibis	0
farm2	25655	2014-09-29	2014	September	i1	Hachas bibis	0
farm2	25655	2014-10-27	2014	October	i2	Groun, calves in running pens	0
farm2	25655	2014-08-04	2014	August	i1	Hachas bibis	0
farm2	25655	2014-07-21	2014	July	i1	Hachas bibis	0
farm2	25655	2014-09-15	2014	September	i1	Hachas bibis	0
farm2	25655	2015-01-05	2015	January	i2	calves in running pens	0
farm2	25655	2014-11-24	2014	November	i2	calves in running pens	0
farm2	25655	2014-10-13	2014	October	i2	Stars	0
farm2	25655	2014-08-18	2014	August	i1	Hachas bibis	0
farm2	25655	2014-12-08	2014	December	i2	calves in running pens	0
farm2	25656	2011-01-10	2011	January	i4	Delano dairy	0
farm2	25657	2014-10-27	2014	October	i2	Groun, calves in running pens	0
farm2	25657	2014-11-10	2014	November	i2	Groun, calves in running pens	0
farm2	25657	2014-10-13	2014	October	i2	Stars	0
farm2	25657	2015-01-19	2015	January	i2	Groun, calves in running pens	0
farm2	25657	2015-01-05	2015	January	i2	Groun, calves in running pens	0
farm2	25657	2014-11-24	2014	November	i2	Groun, calves in running pens	0
farm2	25657	2014-12-08	2014	December	i2	Groun, calves in running pens	0
farm2	25658	2014-06-07	2014	June	i1	Hachas bibis	0
farm2	25658	2014-07-21	2014	July	i1	Hachas bibis	0
farm2	25659	2011-01-10	2011	January	i5	springers	0
farm2	25659	2011-03-21	2011	March	i8	First lact, high production	1
farm2	25659	2011-05-30	2011	May	i8	First lact, high production	1
farm2	25659	2011-02-21	2011	February	i11	4 and > lact, low production	1
farm2	25659	2011-05-02	2011	May	i8	First lact, high production	1
farm2	25659	2011-06-27	2011	June	i8	First lact, high production	1
farm2	25660	2014-11-10	2014	November	i2	Groun, calves in running pens	0
farm2	25660	2014-06-07	2014	June	i1	Hachas bibis	0
farm2	25660	2015-01-05	2015	January	i2	Groun, calves in running pens	0
farm2	25660	2014-09-15	2014	September	i1	Hachas bibis	0
farm2	25660	2015-01-19	2015	January	i2	Groun, calves in running pens	0
farm2	25660	2014-08-18	2014	August	i1	Hachas bibis	0
farm2	25660	2014-11-24	2014	November	i2	Groun, calves in running pens	0
farm2	25660	2014-12-08	2014	December	i2	Groun, calves in running pens	0
farm2	25660	2014-08-04	2014	August	i1	Hachas bibis	0
farm2	25660	2014-09-29	2014	September	i1	Hachas bibis	0
farm2	25660	2014-10-13	2014	October	i2	Stars	0
farm2	25660	2014-07-21	2014	July	i1	Hachas bibis	0
farm2	25660	2014-10-27	2014	October	i2	Groun, calves in running pens	0
farm2	25661	2011-05-30	2011	May	i8	First lact, high production	1
farm2	25661	2011-02-21	2011	February	i8	First lact, high production	1
farm2	25661	2011-03-21	2011	March	i8	First lact, high production	1
farm2	25661	2011-01-10	2011	January	i5	springers	0
farm2	25661	2011-05-02	2011	May	i8	First lact, high production	1
farm2	25661	2011-06-27	2011	June	i8	First lact, high production	1
farm2	25662	2014-06-07	2014	June	i1	Hachas bibis	0
farm2	25662	2014-07-21	2014	July	i1	Hachas bibis	0
farm2	25663	2014-09-29	2014	September	i1	Hachas bibis	0
farm2	25663	2014-12-08	2014	December	i2	calves in running pens	0
farm2	25663	2015-01-05	2015	January	i2	calves in running pens	0
farm2	25663	2014-08-18	2014	August	i1	Hachas bibis	0
farm2	25663	2014-09-15	2014	September	i1	Hachas bibis	0
farm2	25663	2014-10-13	2014	October	i1	Hachas bibis	0
farm2	25663	2014-07-21	2014	July	i1	Hachas bibis	0
farm2	25663	2014-11-24	2014	November	i2	calves in running pens	0
farm2	25663	2014-08-04	2014	August	i1	Hachas bibis	0
farm2	25663	2014-06-07	2014	June	i1	Hachas bibis	0
farm2	25663	2014-10-27	2014	October	i1	Hachas bibis	0
farm2	25663	2014-11-10	2014	November	i2	calves in running pens	0
farm2	25663	2015-01-19	2015	January	i2	calves in running pens	0
farm2	25664	2011-01-10	2011	January	i5	springers	0
farm2	25664	2011-05-30	2011	May	i8	First lact, high production	1
farm2	25664	2011-05-02	2011	May	i8	First lact, high production	1
farm2	25664	2011-06-27	2011	June	i8	First lact, high production	1
farm2	25664	2011-03-21	2011	March	i8	First lact, high production	1
farm2	25664	2011-02-21	2011	February	i5	Close ups	0
farm2	25665	2014-09-15	2014	September	i1	Hachas bibis	0
farm2	25665	2014-07-21	2014	July	i1	Hachas bibis	0
farm2	25665	2014-09-29	2014	September	i1	Hachas bibis	0
farm2	25665	2014-08-18	2014	August	i1	Hachas bibis	0
farm2	25665	2014-08-04	2014	August	i1	Hachas bibis	0
farm2	25665	2014-11-10	2014	November	i1	Hachas bibis	0
farm2	25665	2014-10-13	2014	October	i1	Hachas bibis	0
farm2	25665	2014-10-27	2014	October	i1	Hachas bibis	0
farm2	25665	2014-06-07	2014	June	i1	Hachas bibis	0
farm2	25666	2011-03-21	2011	March	i8	First lact, high production	1
farm2	25666	2011-01-10	2011	January	i3	Breeding	0
farm2	25666	2011-06-27	2011	June	i8	First lact, high production	1
farm2	25666	2011-05-30	2011	May	i8	First lact, high production	1
farm2	25666	2011-05-02	2011	May	i8	First lact, high production	1
farm2	25666	2011-02-21	2011	February	i5	Close up heifers	0
farm2	25667	2014-10-13	2014	October	i1	Hachas bibis	0
farm2	25667	2014-08-04	2014	August	i1	Hachas bibis	0
farm2	25667	2014-11-24	2014	November	i2	Groun, calves in running pens	0
farm2	25667	2015-01-05	2015	January	i2	Groun, calves in running pens	0
farm2	25667	2014-09-29	2014	September	i1	Hachas bibis	0
farm2	25667	2014-06-07	2014	June	i1	Hachas bibis	0
farm2	25667	2015-01-19	2015	January	i2	Groun, calves in running pens	0
farm2	25667	2014-08-18	2014	August	i1	Hachas bibis	0
farm2	25667	2014-11-10	2014	November	i2	Groun, calves in running pens	0
farm2	25667	2014-07-21	2014	July	i1	Hachas bibis	0
farm2	25667	2014-09-15	2014	September	i1	Hachas bibis	0
farm2	25667	2014-10-27	2014	October	i1	Hachas bibis	0
farm2	25667	2014-12-08	2014	December	i2	Groun, calves in running pens	0
farm2	25668	2011-05-02	2011	May	i8	First lact, high production	1
farm2	25668	2011-01-10	2011	January	i4	Delano dairy	0
farm2	25668	2011-02-21	2011	February	i4	Delano dairy	0
farm2	25668	2011-03-21	2011	March	i5	springers	0
farm2	25668	2011-06-27	2011	June	i8	First lact, high production	1
farm2	25668	2011-05-30	2011	May	i8	First lact, high production	1
farm2	25669	2015-01-19	2015	January	i2	calves in running pens	0
farm2	25669	2014-10-13	2014	October	i1	Hachas bibis	0
farm2	25669	2014-09-29	2014	September	i1	Hachas bibis	0
farm2	25669	2014-08-04	2014	August	i1	Hachas bibis	0
farm2	25669	2014-08-18	2014	August	i1	Hachas bibis	0
farm2	25669	2015-01-05	2015	January	i2	calves in running pens	0
farm2	25669	2014-12-08	2014	December	i2	calves in running pens	0
farm2	25669	2014-10-27	2014	October	i1	Hachas bibis	0
farm2	25669	2014-11-24	2014	November	i2	calves in running pens	0
farm2	25669	2014-07-21	2014	July	i1	Hachas bibis	0
farm2	25669	2014-11-10	2014	November	i2	calves in running pens	0
farm2	25669	2014-09-15	2014	September	i1	Hachas bibis	0
farm2	25670	2011-02-21	2011	February	i5	Close up heifers	0
farm2	25670	2011-01-10	2011	January	i3	Breeding	0
farm2	25671	2014-09-15	2014	September	i1	Hachas bibis	0
farm2	25671	2015-01-05	2015	January	i2	calves in running pens	0
farm2	25671	2014-10-27	2014	October	i1	Hachas bibis	0
farm2	25671	2014-09-29	2014	September	i1	Hachas bibis	0
farm2	25671	2014-08-04	2014	August	i1	Hachas bibis	0
farm2	25671	2014-11-10	2014	November	i2	calves in running pens	0
farm2	25671	2014-12-08	2014	December	i2	calves in running pens	0
farm2	25671	2014-07-21	2014	July	i1	Hachas bibis	0
farm2	25671	2014-11-24	2014	November	i2	calves in running pens	0
farm2	25671	2015-01-19	2015	January	i2	calves in running pens	0
farm2	25671	2014-08-18	2014	August	i1	Hachas bibis	0
farm2	25671	2014-10-13	2014	October	i1	Hachas bibis	0
farm2	25672	2011-01-10	2011	January	i5	springers	0
farm2	25672	2011-06-27	2011	June	i9	First lact, medium production	1
farm2	25672	2011-05-30	2011	May	i8	First lact, high production	1
farm2	25672	2011-05-02	2011	May	i8	First lact, high production	1
farm2	25672	2011-03-21	2011	March	i8	First lact, high production	1
farm2	25672	2011-02-21	2011	February	i8	First lact, high production	1
farm2	25673	2014-10-27	2014	October	i1	Hachas bibis	0
farm2	25673	2015-01-19	2015	January	i2	calves in running pens	0
farm2	25673	2014-09-29	2014	September	i1	Hachas bibis	0
farm2	25673	2015-01-05	2015	January	i2	calves in running pens	0
farm2	25673	2014-12-08	2014	December	i2	calves in running pens	0
farm2	25673	2014-10-13	2014	October	i1	Hachas bibis	0
farm2	25673	2014-08-04	2014	August	i1	Hachas bibis	0
farm2	25673	2014-11-24	2014	November	i2	Stars	0
farm2	25673	2014-11-10	2014	November	i1	Hachas bibis	0
farm2	25673	2014-07-21	2014	July	i1	Hachas bibis	0
farm2	25673	2014-09-15	2014	September	i1	Hachas bibis	0
farm2	25673	2014-08-18	2014	August	i1	Hachas bibis	0
farm2	25674	2011-02-21	2011	February	i11	4 and > lact, low production	1
farm2	25674	2011-01-10	2011	January	i5	springers	0
farm2	25675	2014-07-21	2014	July	i1	Hachas bibis	0
farm2	25676	2011-03-21	2011	March	i8	First lact, high production	1
farm2	25676	2011-06-27	2011	June	i9	First lact, medium production	1
farm2	25676	2011-05-30	2011	May	i8	First lact, high production	1
farm2	25676	2011-05-02	2011	May	i8	First lact, high production	1
farm2	25676	2011-02-21	2011	February	i8	First lact, high production	1
farm2	25676	2011-01-10	2011	January	i5	springers	0
farm2	25677	2014-07-21	2014	July	i1	Hachas bibis	0
farm2	25678	2011-05-02	2011	May	i8	First lact, high production	1
farm2	25678	2011-01-10	2011	January	i5	springers	0
farm2	25678	2011-02-21	2011	February	i11	4 and > lact, low production	1
farm2	25678	2011-05-30	2011	May	i8	First lact, high production	1
farm2	25678	2011-06-27	2011	June	i8	First lact, high production	1
farm2	25678	2011-03-21	2011	March	i8	First lact, high production	1
farm2	25679	2014-08-04	2014	August	i1	Hachas bibis	0
farm2	25679	2014-09-15	2014	September	i1	Hachas bibis	0
farm2	25679	2015-01-19	2015	January	i2	calves in running pens	0
farm2	25679	2015-01-05	2015	January	i2	calves in running pens	0
farm2	25679	2014-10-27	2014	October	i1	Hachas bibis	0
farm2	25679	2014-10-13	2014	October	i1	Hachas bibis	0
farm2	25679	2014-11-24	2014	November	i2	Stars	0
farm2	25679	2014-09-29	2014	September	i1	Hachas bibis	0
farm2	25679	2014-12-08	2014	December	i2	Groun, calves in running pens	0
farm2	25679	2014-11-10	2014	November	i1	Hachas bibis	0
farm2	25679	2014-08-18	2014	August	i1	Hachas bibis	0
farm2	25679	2014-07-21	2014	July	i1	Hachas bibis	0
farm2	25680	2011-06-27	2011	June	i8	First lact, high production	1
farm2	25680	2011-03-21	2011	March	i8	First lact, high production	1
farm2	25680	2011-05-02	2011	May	i8	First lact, high production	1
farm2	25680	2011-02-21	2011	February	i11	4 and > lact, low production	1
farm2	25680	2011-05-30	2011	May	i8	First lact, high production	1
farm2	25680	2011-01-10	2011	January	i5	springers	0
farm2	25681	2014-07-21	2014	July	i1	Hachas bibis	0
farm2	25682	2011-02-21	2011	February	i4	Delano dairy	0
farm2	25682	2011-06-27	2011	June	i8	First lact, high production	1
farm2	25682	2011-05-30	2011	May	i8	First lact, high production	1
farm2	25682	2011-05-02	2011	May	i8	First lact, high production	1
farm2	25682	2011-03-21	2011	March	i5	Close up heifers	0
farm2	25682	2011-01-10	2011	January	i4	Delano dairy	0
farm2	25683	2014-09-29	2014	September	i1	Hachas bibis	0
farm2	25683	2014-10-27	2014	October	i1	Hachas bibis	0
farm2	25683	2014-10-13	2014	October	i1	Hachas bibis	0
farm2	25683	2014-11-10	2014	November	i1	Hachas bibis	0
farm2	25683	2014-12-08	2014	December	i2	Groun, calves in running pens	0
farm2	25683	2015-01-19	2015	January	i2	calves in running pens	0
farm2	25683	2014-11-24	2014	November	i2	Stars	0
farm2	25683	2014-07-21	2014	July	i1	Hachas bibis	0
farm2	25683	2014-08-04	2014	August	i1	Hachas bibis	0
farm2	25683	2014-09-15	2014	September	i1	Hachas bibis	0
farm2	25683	2014-08-18	2014	August	i1	Hachas bibis	0
farm2	25683	2015-01-05	2015	January	i2	calves in running pens	0
farm2	25684	2011-05-02	2011	May	i11	4 and > lact, low production	1
farm2	25684	2011-05-30	2011	May	i2	calves in running pens	1
farm2	25684	2011-01-10	2011	January	i3	Breeding	0
farm2	25684	2011-03-21	2011	March	i5	springers	0
farm2	25684	2011-02-21	2011	February	i3	Breeding	0
farm2	25685	2014-11-24	2014	November	i2	Stars	0
farm2	25685	2014-08-18	2014	August	i1	Hachas bibis	0
farm2	25685	2014-12-08	2014	December	i2	calves in running pens	0
farm2	25685	2014-09-15	2014	September	i1	Hachas bibis	0
farm2	25685	2014-10-13	2014	October	i1	Hachas bibis	0
farm2	25685	2014-08-04	2014	August	i1	Hachas bibis	0
farm2	25685	2014-11-10	2014	November	i1	Hachas bibis	0
farm2	25685	2015-01-05	2015	January	i2	calves in running pens	0
farm2	25685	2014-10-27	2014	October	i1	Hachas bibis	0
farm2	25685	2015-01-19	2015	January	i2	calves in running pens	0
farm2	25685	2014-09-29	2014	September	i1	Hachas bibis	0
farm2	25686	2011-02-21	2011	February	i4	Delano dairy	0
farm2	25686	2011-06-27	2011	June	i8	First lact, high production	1
farm2	25686	2011-05-30	2011	May	i8	First lact, high production	1
farm2	25686	2011-05-02	2011	May	i8	First lact, high production	1
farm2	25686	2011-01-10	2011	January	i4	Delano dairy	0
farm2	25686	2011-03-21	2011	March	i5	springers	0
farm2	25687	2014-09-29	2014	September	i1	Hachas bibis	0
farm2	25687	2014-08-18	2014	August	i1	Hachas bibis	0
farm2	25687	2014-09-15	2014	September	i1	Hachas bibis	0
farm2	25687	2014-10-27	2014	October	i1	Hachas bibis	0
farm2	25687	2014-08-04	2014	August	i1	Hachas bibis	0
farm2	25687	2014-11-10	2014	November	i1	Hachas bibis	0
farm2	25687	2014-10-13	2014	October	i1	Hachas bibis	0
farm2	25688	2015-05-05	2015	May	i3	Breeding	0
farm2	25688	2015-01-05	2015	January	i2	calves in running pens	0
farm2	25688	2015-04-13	2015	April	i2	breeding	0
farm2	25688	2015-03-02	2015	March	i2	calves in running pens	0
farm2	25688	2015-03-16	2015	March	i2	calves in running pens	0
farm2	25688	2015-05-26	2015	May	i3	Breeding	0
farm2	25688	2014-12-08	2014	December	i2	Groun, calves in running pens	0
farm2	25688	2015-02-16	2015	February	i2	calves in running pens	0
farm2	25688	2015-01-19	2015	January	i2	calves in running pens	0
farm2	25688	2015-02-02	2015	February	i2	calves in running pens	0
farm2	25689	2011-02-21	2011	February	i8	First lact, high production	1
farm2	25689	2011-01-10	2011	January	i5	springers	0
farm2	25690	2015-01-05	2015	January	i2	Groun, calves in running pens	0
farm2	25690	2014-10-27	2014	October	i1	Hachas bibis	0
farm2	25690	2014-08-18	2014	August	i1	Hachas bibis	0
farm2	25690	2014-09-15	2014	September	i1	Hachas bibis	0
farm2	25690	2014-10-13	2014	October	i1	Hachas bibis	0
farm2	25690	2014-12-08	2014	December	i2	Groun, calves in running pens	0
farm2	25690	2015-01-19	2015	January	i2	Groun, calves in running pens	0
farm2	25690	2014-08-04	2014	August	i1	Hachas bibis	0
farm2	25690	2014-09-29	2014	September	i1	Hachas bibis	0
farm2	25690	2014-11-10	2014	November	i1	Hachas bibis	0
farm2	25690	2014-11-24	2014	November	i2	Stars	0
farm2	25691	2011-02-21	2011	February	i4	Delano dairy	0
farm2	25691	2011-03-21	2011	March	i5	springers	0
farm2	25691	2011-06-27	2011	June	i8	First lact, high production	1
farm2	25691	2011-01-10	2011	January	i4	Delano dairy	0
farm2	25691	2011-05-02	2011	May	i5	Close ups	0
farm2	25692	2014-08-04	2014	August	i1	Hachas bibis	0
farm2	25692	2015-01-19	2015	January	i2	calves in running pens	0
farm2	25692	2014-10-13	2014	October	i1	Hachas bibis	0
farm2	25692	2015-01-05	2015	January	i2	calves in running pens	0
farm2	25692	2014-10-27	2014	October	i1	Hachas bibis	0
farm2	25692	2014-09-29	2014	September	i1	Hachas bibis	0
farm2	25692	2014-12-08	2014	December	i2	Groun, calves in running pens	0
farm2	25692	2014-08-18	2014	August	i1	Hachas bibis	0
farm2	25692	2014-11-24	2014	November	i2	Stars	0
farm2	25692	2014-09-15	2014	September	i1	Hachas bibis	0
farm2	25692	2014-11-10	2014	November	i1	Hachas bibis	0
farm2	25693	2011-01-10	2011	January	i5	springers	0
farm2	25694	2014-10-27	2014	October	i1	Hachas bibis	0
farm2	25694	2014-11-10	2014	November	i1	Hachas bibis	0
farm2	25694	2014-09-29	2014	September	i1	Hachas bibis	0
farm2	25694	2014-09-15	2014	September	i1	Hachas bibis	0
farm2	25694	2014-08-18	2014	August	i1	Hachas bibis	0
farm2	25694	2014-10-13	2014	October	i1	Hachas bibis	0
farm2	25695	2015-01-05	2015	January	i2	Groun, calves in running pens	0
farm2	25695	2015-02-16	2015	February	i2	Groun, calves in running pens	0
farm2	25695	2014-12-08	2014	December	i2	Stares	0
farm2	25695	2015-03-02	2015	March	i2	bulls	0
farm2	25695	2015-02-02	2015	February	i2	Groun, calves in running pens	0
farm2	25695	2015-01-19	2015	January	i2	Groun, calves in running pens	0
farm2	25695	2015-03-16	2015	March	i2	bulls	0
farm2	25696	2011-02-21	2011	February	i7	Fresh < 5 day, milk used to feed calves	1
farm2	25696	2011-01-10	2011	January	i5	springers	0
farm2	25697	2014-08-18	2014	August	i1	Hachas bibis	0
farm2	25697	2015-01-19	2015	January	i2	calves in running pens	0
farm2	25697	2014-10-13	2014	October	i1	Hachas bibis	0
farm2	25697	2014-12-08	2014	December	i2	Stares	0
farm2	25697	2014-09-15	2014	September	i1	Hachas bibis	0
farm2	25697	2014-11-24	2014	November	i2	Stars	0
farm2	25697	2014-11-10	2014	November	i1	Hachas bibis	0
farm2	25697	2014-09-29	2014	September	i1	Hachas bibis	0
farm2	25697	2015-01-05	2015	January	i2	calves in running pens	0
farm2	25697	2014-10-27	2014	October	i1	Hachas bibis	0
farm2	25698	2011-03-21	2011	March	i11	4 and > lact, low production	1
farm2	25698	2011-01-10	2011	January	i4	Delano dairy	0
farm2	25698	2011-02-21	2011	February	i5	springers	0
farm2	25699	2014-08-18	2014	August	i1	Hachas bibis	0
farm2	25700	2011-01-10	2011	January	i5	springers	0
farm2	25701	2014-12-08	2014	December	i2	Stares	0
farm2	25701	2015-01-05	2015	January	i2	calves in running pens	0
farm2	25701	2014-08-18	2014	August	i1	Hachas bibis	0
farm2	25701	2014-11-24	2014	November	i2	Stars	0
farm2	25701	2014-09-15	2014	September	i1	Hachas bibis	0
farm2	25701	2014-10-13	2014	October	i1	Hachas bibis	0
farm2	25701	2014-10-27	2014	October	i1	Hachas bibis	0
farm2	25701	2015-01-19	2015	January	i2	calves in running pens	0
farm2	25701	2014-09-29	2014	September	i1	Hachas bibis	0
farm2	25701	2014-11-10	2014	November	i1	Hachas bibis	0
farm2	25702	2011-02-21	2011	February	i5	Close ups	0
farm2	25702	2011-05-30	2011	May	i8	First lact, high production	1
farm2	25702	2011-01-10	2011	January	i5	springers	0
farm2	25702	2011-05-02	2011	May	i8	First lact, high production	1
farm2	25702	2011-06-27	2011	June	i8	First lact, high production	1
farm2	25703	2014-10-27	2014	October	i1	Hachas bibis	0
farm2	25703	2015-05-26	2015	May	i3	Breeding	0
farm2	25703	2015-01-19	2015	January	i2	calves in running pens	0
farm2	25703	2015-02-02	2015	February	i2	calves in running pens	0
farm2	25703	2014-11-24	2014	November	i2	Stars	0
farm2	25703	2015-03-02	2015	March	i2	calves in running pens	0
farm2	25703	2014-10-13	2014	October	i1	Hachas bibis	0
farm2	25703	2015-05-05	2015	May	i3	Breeding	0
farm2	25703	2015-04-13	2015	April	i2	breeding	0
farm2	25703	2015-02-16	2015	February	i2	calves in running pens	0
farm2	25703	2015-01-05	2015	January	i2	calves in running pens	0
farm2	25703	2014-11-10	2014	November	i1	Hachas bibis	0
farm2	25703	2015-03-16	2015	March	i2	calves in running pens	0
farm2	25703	2014-12-08	2014	December	i2	Stares	0
farm2	25703	2014-09-15	2014	September	i1	Hachas bibis	0
farm2	25703	2014-09-29	2014	September	i1	Hachas bibis	0
farm2	25703	2014-08-18	2014	August	i1	Hachas bibis	0
farm2	25704	2011-02-21	2011	February	i5	Close up heifers	0
farm2	25704	2011-05-30	2011	May	i8	First lact, high production	1
farm2	25704	2011-05-02	2011	May	i8	First lact, high production	1
farm2	25704	2011-01-10	2011	January	i3	Breeding	0
farm2	25705	2015-05-05	2015	May	i3	Breeding	0
farm2	25705	2015-01-19	2015	January	i2	calves in running pens	0
farm2	25705	2015-01-05	2015	January	i2	calves in running pens	0
farm2	25705	2014-09-29	2014	September	i1	Hachas bibis	0
farm2	25705	2015-04-13	2015	April	i2	breeding	0
farm2	25705	2015-03-16	2015	March	i2	calves in running pens	0
farm2	25705	2015-02-02	2015	February	i2	calves in running pens	0
farm2	25705	2015-03-02	2015	March	i2	calves in running pens	0
farm2	25705	2014-10-27	2014	October	i1	Hachas bibis	0
farm2	25705	2015-02-16	2015	February	i2	calves in running pens	0
farm2	25705	2014-11-10	2014	November	i1	Hachas bibis	0
farm2	25705	2014-08-18	2014	August	i1	Hachas bibis	0
farm2	25705	2014-11-24	2014	November	i2	Stars	0
farm2	25705	2014-12-08	2014	December	i2	calves in running pens	0
farm2	25705	2014-09-15	2014	September	i1	Hachas bibis	0
farm2	25705	2014-10-13	2014	October	i1	Hachas bibis	0
farm2	25705	2015-05-26	2015	May	i3	Breeding	0
farm2	25706	2011-01-10	2011	January	i5	springers	0
farm2	25706	2011-02-21	2011	February	i8	First lact, high production	1
farm2	25707	2015-05-05	2015	May	i3	Breeding	0
farm2	25707	2015-05-26	2015	May	i3	Breeding	0
farm2	25707	2014-10-13	2014	October	i1	Hachas bibis	0
farm2	25707	2014-11-24	2014	November	i1	Hachas bibis	0
farm2	25707	2014-12-08	2014	December	i2	Stares	0
farm2	25707	2014-08-18	2014	August	i1	Hachas bibis	0
farm2	25707	2015-04-13	2015	April	i2	breeding	0
farm2	25707	2014-09-15	2014	September	i1	Hachas bibis	0
farm2	25707	2014-09-29	2014	September	i1	Hachas bibis	0
farm2	25707	2015-03-02	2015	March	i2	calves in running pens	0
farm2	25707	2015-01-19	2015	January	i2	Groun, calves in running pens	0
farm2	25707	2014-11-10	2014	November	i1	Hachas bibis	0
farm2	25707	2014-10-27	2014	October	i1	Hachas bibis	0
farm2	25707	2015-03-16	2015	March	i2	calves in running pens	0
farm2	25707	2015-01-05	2015	January	i2	Groun, calves in running pens	0
farm2	25707	2015-02-02	2015	February	i2	calves in running pens	0
farm2	25707	2015-02-16	2015	February	i2	calves in running pens	0
farm2	25708	2011-02-21	2011	February	i5	springers	0
farm2	25708	2011-01-10	2011	January	i4	Delano dairy	0
farm2	25708	2011-03-21	2011	March	i7	Fresh < 5 day, milk used to feed calves	1
farm2	25709	2014-08-18	2014	August	i1	Hachas bibis	0
farm2	25710	2011-01-10	2011	January	i5	springers	0
farm2	25710	2011-02-21	2011	February	i11	4 and > lact, low production	1
farm2	25711	2014-08-18	2014	August	i1	Hachas bibis	0
farm2	25712	2011-01-10	2011	January	i5	springers	0
farm2	25712	2011-05-02	2011	May	i8	First lact, high production	1
farm2	25712	2011-02-21	2011	February	i8	First lact, high production	1
farm2	25712	2011-06-27	2011	June	i9	First lact, medium production	1
farm2	25712	2011-05-30	2011	May	i8	First lact, high production	1
farm2	25712	2011-03-21	2011	March	i8	First lact, high production	1
farm2	25713	2014-08-18	2014	August	i1	Hachas bibis	0
farm2	25714	2011-02-21	2011	February	i5	springers	0
farm2	25714	2011-03-21	2011	March	i5	Close ups	0
farm2	25714	2011-01-10	2011	January	i4	Delano dairy	0
farm2	25714	2011-05-30	2011	May	i2	calves in running pens	1
farm2	25715	2014-08-18	2014	August	i1	Hachas bibis	0
farm2	25716	2011-05-30	2011	May	i8	First lact, high production	1
farm2	25716	2011-02-21	2011	February	i5	Close up heifers	0
farm2	25716	2011-03-21	2011	March	i7	hosp	1
farm2	25716	2011-01-10	2011	January	i3	Breeding	0
farm2	25716	2011-05-02	2011	May	i8	First lact, high production	1
farm2	25717	2015-04-13	2015	April	i2	breeding	0
farm2	25717	2015-05-26	2015	May	i3	Breeding	0
farm2	25717	2014-12-08	2014	December	i1	Hachas bibis	0
farm2	25717	2015-01-19	2015	January	i2	calves in running pens	0
farm2	25717	2015-05-05	2015	May	i3	Breeding	0
farm2	25717	2015-03-02	2015	March	i2	calves in running pens	0
farm2	25717	2014-08-18	2014	August	i1	Hachas bibis	0
farm2	25717	2014-10-27	2014	October	i1	Hachas bibis	0
farm2	25717	2014-09-29	2014	September	i1	Hachas bibis	0
farm2	25717	2014-11-10	2014	November	i1	Hachas bibis	0
farm2	25717	2015-01-05	2015	January	i2	calves in running pens	0
farm2	25717	2014-09-15	2014	September	i1	Hachas bibis	0
farm2	25717	2015-02-16	2015	February	i2	calves in running pens	0
farm2	25717	2014-10-13	2014	October	i1	Hachas bibis	0
farm2	25717	2014-11-24	2014	November	i1	Hachas bibis	0
farm2	25717	2015-03-16	2015	March	i2	calves in running pens	0
farm2	25717	2015-02-02	2015	February	i2	calves in running pens	0
farm2	25718	2011-02-21	2011	February	i5	Close ups	0
farm2	25718	2011-01-10	2011	January	i3	Breeding	0
farm2	25719	2015-03-16	2015	March	i2	Groun, calves in running pens	0
farm2	25719	2015-01-19	2015	January	i2	Groun, calves in running pens	0
farm2	25719	2015-02-02	2015	February	i2	Groun, calves in running pens	0
farm2	25719	2014-10-27	2014	October	i1	Hachas bibis	0
farm2	25719	2015-03-02	2015	March	i2	Groun, calves in running pens	0
farm2	25719	2014-09-29	2014	September	i1	Hachas bibis	0
farm2	25719	2014-11-10	2014	November	i1	Hachas bibis	0
farm2	25719	2014-09-15	2014	September	i1	Hachas bibis	0
farm2	25719	2014-11-24	2014	November	i1	Hachas bibis	0
farm2	25719	2014-12-08	2014	December	i1	Hachas bibis	0
farm2	25719	2014-10-13	2014	October	i1	Hachas bibis	0
farm2	25719	2015-02-16	2015	February	i2	Groun, calves in running pens	0
farm2	25719	2015-01-05	2015	January	i2	Groun, calves in running pens	0
farm2	25720	2011-01-10	2011	January	i3	Breeding	0
farm2	25720	2011-06-27	2011	June	i8	First lact, high production	1
farm2	25720	2011-05-02	2011	May	i5	Close ups	0
farm2	25720	2011-05-30	2011	May	i8	First lact, high production	1
farm2	25720	2011-02-21	2011	February	i5	Close up heifers	0
farm2	25720	2011-03-21	2011	March	i5	springers	0
farm2	25721	2014-11-10	2014	November	i1	Hachas bibis	0
farm2	25721	2014-09-29	2014	September	i1	Hachas bibis	0
farm2	25721	2014-09-15	2014	September	i1	Hachas bibis	0
farm2	25721	2014-11-24	2014	November	i1	Hachas bibis	0
farm2	25721	2014-12-08	2014	December	i1	Hachas bibis	0
farm2	25721	2015-02-16	2015	February	i2	Groun, calves in running pens	0
farm2	25721	2014-10-13	2014	October	i1	Hachas bibis	0
farm2	25721	2015-03-16	2015	March	i2	Groun, calves in running pens	0
farm2	25721	2015-03-02	2015	March	i2	Groun, calves in running pens	0
farm2	25721	2015-02-02	2015	February	i2	Groun, calves in running pens	0
farm2	25721	2015-01-19	2015	January	i2	Groun, calves in running pens	0
farm2	25721	2015-01-05	2015	January	i2	Groun, calves in running pens	0
farm2	25721	2014-10-27	2014	October	i1	Hachas bibis	0
farm2	25722	2011-02-21	2011	February	i5	springers	0
farm2	25722	2011-01-10	2011	January	i4	Delano dairy	0
farm2	25723	2015-02-02	2015	February	i2	calves in running pens	0
farm2	25723	2014-11-10	2014	November	i1	Hachas bibis	0
farm2	25723	2015-02-16	2015	February	i2	calves in running pens	0
farm2	25723	2015-03-02	2015	March	i2	calves in running pens	0
farm2	25723	2015-01-05	2015	January	i2	Stares	0
farm2	25723	2014-09-29	2014	September	i1	Hachas bibis	0
farm2	25723	2014-09-15	2014	September	i1	Hachas bibis	0
farm2	25723	2014-12-08	2014	December	i1	Hachas bibis	0
farm2	25723	2015-05-26	2015	May	i3	Breeding	0
farm2	25723	2014-10-13	2014	October	i1	Hachas bibis	0
farm2	25723	2015-01-19	2015	January	i2	Stares	0
farm2	25723	2014-11-24	2014	November	i1	Hachas bibis	0
farm2	25723	2014-10-27	2014	October	i1	Hachas bibis	0
farm2	25723	2015-04-13	2015	April	i2	calves in running pens	0
farm2	25723	2015-05-05	2015	May	i3	Breeding	0
farm2	25723	2015-03-16	2015	March	i2	calves in running pens	0
farm2	25724	2011-02-21	2011	February	i5	springers	0
farm2	25724	2011-01-10	2011	January	i3	Breeding	0
farm2	25724	2011-03-21	2011	March	i11	4 and > lact, low production	1
farm2	25725	2014-10-13	2014	October	i1	Hachas bibis	0
farm2	25725	2014-09-15	2014	September	i1	Hachas bibis	0
farm2	25725	2014-09-29	2014	September	i1	Hachas bibis	0
farm2	25726	2011-05-30	2011	May	i7	All mix fresh	7
farm2	25726	2011-01-10	2011	January	i7	All mix fresh	7
farm2	25726	2011-10-31	2011	October	i12	Dry cows	7
farm2	25726	2011-05-02	2011	May	i7	All mix fresh	7
farm2	25726	2011-03-21	2011	March	i7	All mix fresh	7
farm2	25726	2011-06-27	2011	June	i7	All mix fresh	7
farm2	25726	2011-10-17	2011	October	i12	Dry cows	7
farm2	25726	2011-12-12	2011	December	i12	Dry cows	7
farm2	25726	2012-01-23	2012	January	i12	Dry cows	7
farm2	25726	2011-07-25	2011	July	i12	Dry cows	7
farm2	25726	2012-01-09	2012	January	i12	Dry cows	7
farm2	25726	2011-09-19	2011	September	i12	Dry cows	7
farm2	25726	2011-08-29	2011	August	i12	Dry cows	7
farm2	25726	2011-02-21	2011	February	i7	All mix fresh	7
farm2	25727	2014-12-08	2014	December	i1	Hachas bibis	0
farm2	25727	2015-04-13	2015	April	i2	calves in running pens	0
farm2	25727	2014-10-13	2014	October	i1	Hachas bibis	0
farm2	25727	2015-02-02	2015	February	i2	calves in running pens	0
farm2	25727	2014-11-24	2014	November	i1	Hachas bibis	0
farm2	25727	2014-09-15	2014	September	i1	Hachas bibis	0
farm2	25727	2015-02-16	2015	February	i2	calves in running pens	0
farm2	25727	2015-03-16	2015	March	i2	calves in running pens	0
farm2	25727	2015-01-19	2015	January	i2	Stares	0
farm2	25727	2015-03-02	2015	March	i2	calves in running pens	0
farm2	25727	2015-05-26	2015	May	i3	Breeding	0
farm2	25727	2014-10-27	2014	October	i1	Hachas bibis	0
farm2	25727	2015-05-05	2015	May	i3	Breeding	0
farm2	25727	2014-09-29	2014	September	i1	Hachas bibis	0
farm2	25727	2014-11-10	2014	November	i1	Hachas bibis	0
farm2	25727	2015-01-05	2015	January	i2	Stares	0
farm2	25728	2011-01-10	2011	January	i5	springers	0
farm2	25728	2011-02-21	2011	February	i11	4 and > lact, low production	1
farm2	25729	2015-02-16	2015	February	i2	calves in running pens	0
farm2	25729	2015-02-02	2015	February	i2	calves in running pens	0
farm2	25729	2015-05-26	2015	May	i3	Breeding	0
farm2	25729	2015-01-19	2015	January	i2	Stares	0
farm2	25729	2014-10-27	2014	October	i1	Hachas bibis	0
farm2	25729	2015-03-16	2015	March	i2	calves in running pens	0
farm2	25729	2014-10-13	2014	October	i1	Hachas bibis	0
farm2	25729	2014-12-08	2014	December	i1	Hachas bibis	0
farm2	25729	2014-11-10	2014	November	i1	Hachas bibis	0
farm2	25729	2015-03-02	2015	March	i2	calves in running pens	0
farm2	25729	2014-09-15	2014	September	i1	Hachas bibis	0
farm2	25729	2015-05-05	2015	May	i3	Breeding	0
farm2	25729	2015-01-05	2015	January	i2	Stares	0
farm2	25729	2014-11-24	2014	November	i1	Hachas bibis	0
farm2	25729	2014-09-29	2014	September	i1	Hachas bibis	0
farm2	25729	2015-04-13	2015	April	i2	calves in running pens	0
farm2	25730	2011-01-10	2011	January	i3	Breeding	0
farm2	25730	2011-02-21	2011	February	i3	Breeding	0
farm2	25730	2011-05-02	2011	May	i5	Close up heifers	0
farm2	25730	2011-03-21	2011	March	i5	springers	0
farm2	25731	2014-10-13	2014	October	i1	Hachas bibis	0
farm2	25731	2014-09-15	2014	September	i1	Hachas bibis	0
farm2	25731	2014-09-29	2014	September	i1	Hachas bibis	0
farm2	25732	2011-05-30	2011	May	i8	First lact, high production	1
farm2	25732	2011-03-21	2011	March	i11	4 and > lact, low production	1
farm2	25732	2011-01-10	2011	January	i4	Delano dairy	0
farm2	25732	2011-02-21	2011	February	i5	springers	0
farm2	25733	2015-01-19	2015	January	i2	Stares	0
farm2	25733	2015-02-02	2015	February	i2	Groun, calves in running pens	0
farm2	25733	2015-03-16	2015	March	i2	Groun, calves in running pens	0
farm2	25733	2014-09-15	2014	September	i1	Hachas bibis	0
farm2	25733	2014-09-29	2014	September	i1	Hachas bibis	0
farm2	25733	2014-10-27	2014	October	i1	Hachas bibis	0
farm2	25733	2014-12-08	2014	December	i1	Hachas bibis	0
farm2	25733	2014-11-10	2014	November	i1	Hachas bibis	0
farm2	25733	2015-01-05	2015	January	i2	Stares	0
farm2	25733	2015-03-02	2015	March	i2	Groun, calves in running pens	0
farm2	25733	2014-11-24	2014	November	i1	Hachas bibis	0
farm2	25733	2015-02-16	2015	February	i2	Groun, calves in running pens	0
farm2	25733	2014-10-13	2014	October	i1	Hachas bibis	0
farm2	25734	2015-02-16	2015	February	i2	calves in running pens	0
farm2	25734	2014-10-27	2014	October	i1	Hachas bibis	0
farm2	25734	2014-09-29	2014	September	i1	Hachas bibis	0
farm2	25734	2015-01-05	2015	January	i2	Stares	0
farm2	25734	2014-11-24	2014	November	i1	Hachas bibis	0
farm2	25734	2014-12-08	2014	December	i1	Hachas bibis	0
farm2	25734	2015-02-02	2015	February	i2	calves in running pens	0
farm2	25734	2015-01-19	2015	January	i2	Stares	0
farm2	25734	2014-11-10	2014	November	i1	Hachas bibis	0
farm2	25734	2015-03-16	2015	March	i2	calves in running pens	0
farm2	25734	2014-09-15	2014	September	i1	Hachas bibis	0
farm2	25734	2014-10-13	2014	October	i1	Hachas bibis	0
farm2	25734	2015-03-02	2015	March	i2	calves in running pens	0
farm2	25735	2011-05-02	2011	May	i8	First lact, high production	1
farm2	25735	2011-03-21	2011	March	i8	First lact, high production	1
farm2	25735	2011-05-30	2011	May	i8	First lact, high production	1
farm2	25735	2011-02-21	2011	February	i5	Close ups	0
farm2	25735	2011-06-27	2011	June	i8	First lact, high production	1
farm2	25735	2011-01-10	2011	January	i5	springers	0
farm2	25736	2015-01-19	2015	January	i2	Stares	0
farm2	25736	2015-02-02	2015	February	i2	Groun, calves in running pens	0
farm2	25736	2015-02-16	2015	February	i2	Groun, calves in running pens	0
farm2	25736	2015-03-16	2015	March	i2	Groun, calves in running pens	0
farm2	25736	2014-10-13	2014	October	i1	Hachas bibis	0
farm2	25736	2014-11-10	2014	November	i1	Hachas bibis	0
farm2	25736	2014-09-29	2014	September	i1	Hachas bibis	0
farm2	25736	2014-12-08	2014	December	i1	Hachas bibis	0
farm2	25736	2015-01-05	2015	January	i2	Stares	0
farm2	25736	2014-10-27	2014	October	i1	Hachas bibis	0
farm2	25736	2014-09-15	2014	September	i1	Hachas bibis	0
farm2	25736	2015-03-02	2015	March	i2	Groun, calves in running pens	0
farm2	25736	2014-11-24	2014	November	i1	Hachas bibis	0
farm2	25737	2011-01-10	2011	January	i4	Delano dairy	0
farm2	25737	2011-05-02	2011	May	i5	springers	0
farm2	25737	2011-03-21	2011	March	i5	springers	0
farm2	25737	2011-02-21	2011	February	i4	Delano dairy	0
farm2	25738	2014-09-29	2014	September	i1	Hachas bibis	0
farm2	25738	2014-09-15	2014	September	i1	Hachas bibis	0
farm2	25738	2014-10-13	2014	October	i1	Hachas bibis	0
farm2	25739	2011-01-10	2011	January	i4	Delano dairy	0
farm2	25739	2011-02-21	2011	February	i5	springers	0
farm2	25739	2011-03-21	2011	March	i11	4 and > lact, low production	1
farm2	25740	2014-09-15	2014	September	i1	Hachas bibis	0
farm2	25740	2014-09-29	2014	September	i1	Hachas bibis	0
farm2	25740	2014-10-13	2014	October	i1	Hachas bibis	0
farm2	25741	2014-09-15	2014	September	i1	Hachas bibis	0
farm2	25741	2014-09-29	2014	September	i1	Hachas bibis	0
farm2	25741	2014-10-13	2014	October	i1	Hachas bibis	0
farm2	25742	2011-02-21	2011	February	i11	4 and > lact, low production	1
farm2	25742	2011-01-10	2011	January	i5	springers	0
farm2	25743	2014-09-15	2014	September	i1	Hachas bibis	0
farm2	25743	2014-09-29	2014	September	i1	Hachas bibis	0
farm2	25744	2011-05-30	2011	May	i8	First lact, high production	1
farm2	25744	2011-02-21	2011	February	i3	Breeding	0
farm2	25744	2011-05-02	2011	May	i5	Close ups	0
farm2	25744	2011-06-27	2011	June	i8	First lact, high production	1
farm2	25744	2011-01-10	2011	January	i3	Breeding	0
farm2	25744	2011-03-21	2011	March	i5	springers	0
farm2	25745	2014-09-15	2014	September	i1	Hachas bibis	0
farm2	25745	2014-09-29	2014	September	i1	Hachas bibis	0
farm2	25746	2011-05-30	2011	May	i8	First lact, high production	1
farm2	25746	2011-02-21	2011	February	i11	4 and > lact, low production	1
farm2	25746	2011-06-27	2011	June	i8	First lact, high production	1
farm2	25746	2011-05-02	2011	May	i8	First lact, high production	1
farm2	25746	2011-01-10	2011	January	i5	springers	0
farm2	25746	2011-03-21	2011	March	i8	First lact, high production	1
farm2	25747	2014-10-27	2014	October	i1	Hachas bibis	0
farm2	25747	2014-11-24	2014	November	i1	Hachas bibis	0
farm2	25747	2015-03-16	2015	March	i2	calves in running pens	0
farm2	25747	2014-09-29	2014	September	i1	Hachas bibis	0
farm2	25747	2014-10-13	2014	October	i1	Hachas bibis	0
farm2	25747	2015-05-05	2015	May	i2	breeding	0
farm2	25747	2014-11-10	2014	November	i1	Hachas bibis	0
farm2	25747	2015-04-13	2015	April	i2	calves in running pens	0
farm2	25747	2015-02-02	2015	February	i2	calves in running pens	0
farm2	25747	2015-05-26	2015	May	i2	breeding	0
farm2	25747	2014-09-15	2014	September	i1	Hachas bibis	0
farm2	25747	2014-12-08	2014	December	i1	Hachas bibis	0
farm2	25747	2015-01-19	2015	January	i2	Stars	0
farm2	25747	2015-02-16	2015	February	i2	calves in running pens	0
farm2	25747	2015-03-02	2015	March	i2	calves in running pens	0
farm2	25747	2015-01-05	2015	January	i2	Stars	0
farm2	25748	2011-06-27	2011	June	i8	First lact, high production	1
farm2	25748	2011-05-30	2011	May	i8	First lact, high production	1
farm2	25748	2011-02-21	2011	February	i8	First lact, high production	1
farm2	25748	2011-05-02	2011	May	i8	First lact, high production	1
farm2	25748	2011-03-21	2011	March	i8	First lact, high production	1
farm2	25748	2011-01-10	2011	January	i5	springers	0
farm2	25749	2014-09-15	2014	September	i1	Hachas bibis	0
farm2	25749	2014-09-29	2014	September	i1	Hachas bibis	0
farm2	25750	2011-05-30	2011	May	i8	First lact, high production	1
farm2	25750	2011-02-21	2011	February	i11	4 and > lact, low production	1
farm2	25750	2011-06-27	2011	June	i8	First lact, high production	1
farm2	25750	2011-03-21	2011	March	i8	First lact, high production	1
farm2	25750	2011-01-10	2011	January	i5	springers	0
farm2	25750	2011-05-02	2011	May	i8	First lact, high production	1
farm2	25751	2014-09-15	2014	September	i1	Hachas bibis	0
farm2	25751	2014-09-29	2014	September	i1	Hachas bibis	0
farm2	25752	2011-03-21	2011	March	i8	First lact, high production	1
farm2	25752	2011-02-21	2011	February	i5	springers	0
farm2	25752	2011-05-02	2011	May	i8	First lact, high production	1
farm2	25752	2011-01-10	2011	January	i5	springers	0
farm2	25752	2011-05-30	2011	May	i8	First lact, high production	1
farm2	25753	2014-09-29	2014	September	i1	Hachas bibis	0
farm2	25753	2014-10-13	2014	October	i1	Hachas bibis	0
farm2	25753	2014-09-15	2014	September	i1	Hachas bibis	0
farm2	25753	2015-01-05	2015	January	i2	Stars	0
farm2	25753	2014-11-10	2014	November	i1	Hachas bibis	0
farm2	25753	2015-02-02	2015	February	i2	calves in running pens	0
farm2	25753	2015-05-26	2015	May	i2	breeding	0
farm2	25753	2014-12-08	2014	December	i1	Hachas bibis	0
farm2	25753	2014-11-24	2014	November	i1	Hachas bibis	0
farm2	25753	2015-01-19	2015	January	i2	Stars	0
farm2	25753	2015-02-16	2015	February	i2	calves in running pens	0
farm2	25753	2015-05-05	2015	May	i2	breeding	0
farm2	25753	2015-03-02	2015	March	i2	calves in running pens	0
farm2	25753	2015-04-13	2015	April	i2	calves in running pens	0
farm2	25753	2014-10-27	2014	October	i1	Hachas bibis	0
farm2	25753	2015-03-16	2015	March	i2	calves in running pens	0
farm2	25754	2011-05-02	2011	May	i11	4 and > lact, low production	1
farm2	25754	2011-01-10	2011	January	i4	Delano dairy	0
farm2	25754	2011-05-30	2011	May	i8	First lact, high production	1
farm2	25754	2011-02-21	2011	February	i4	Delano dairy	0
farm2	25754	2011-06-27	2011	June	i8	First lact, high production	1
farm2	25754	2011-03-21	2011	March	i5	springers	0
farm2	25755	2015-01-05	2015	January	i2	Stars	0
farm2	25755	2014-12-08	2014	December	i1	Hachas bibis	0
farm2	25755	2015-03-16	2015	March	i2	calves in running pens	0
farm2	25755	2015-04-13	2015	April	i2	calves in running pens	0
farm2	25755	2014-09-29	2014	September	i1	Hachas bibis	0
farm2	25755	2015-05-05	2015	May	i2	breeding	0
farm2	25755	2015-03-02	2015	March	i2	calves in running pens	0
farm2	25755	2015-02-16	2015	February	i2	calves in running pens	0
farm2	25755	2015-01-19	2015	January	i2	Stars	0
farm2	25755	2015-05-26	2015	May	i2	breeding	0
farm2	25755	2014-11-10	2014	November	i1	Hachas bibis	0
farm2	25755	2015-02-02	2015	February	i2	calves in running pens	0
farm2	25755	2014-10-13	2014	October	i1	Hachas bibis	0
farm2	25755	2014-11-24	2014	November	i1	Hachas bibis	0
farm2	25755	2014-10-27	2014	October	i1	Hachas bibis	0
farm2	25756	2011-03-21	2011	March	i8	First lact, high production	1
farm2	25756	2011-06-27	2011	June	i8	First lact, high production	1
farm2	25756	2011-05-30	2011	May	i8	First lact, high production	1
farm2	25756	2011-01-10	2011	January	i5	springers	0
farm2	25756	2011-02-21	2011	February	i8	First lact, high production	1
farm2	25756	2011-05-02	2011	May	i8	First lact, high production	1
farm2	25757	2015-04-13	2015	April	i2	calves in running pens	0
farm2	25757	2014-12-08	2014	December	i1	Hachas bibis	0
farm2	25757	2015-02-16	2015	February	i2	calves in running pens	0
farm2	25757	2015-02-02	2015	February	i2	calves in running pens	0
farm2	25757	2014-10-27	2014	October	i1	Hachas bibis	0
farm2	25757	2015-03-16	2015	March	i2	calves in running pens	0
farm2	25757	2015-05-05	2015	May	i2	breeding	0
farm2	25757	2014-11-10	2014	November	i1	Hachas bibis	0
farm2	25757	2015-05-26	2015	May	i2	breeding	0
farm2	25757	2015-01-05	2015	January	i2	Stars	0
farm2	25757	2015-03-02	2015	March	i2	calves in running pens	0
farm2	25757	2015-01-19	2015	January	i2	Stars	0
farm2	25757	2014-10-13	2014	October	i1	Hachas bibis	0
farm2	25757	2014-09-29	2014	September	i1	Hachas bibis	0
farm2	25757	2014-11-24	2014	November	i1	Hachas bibis	0
farm2	25758	2011-02-21	2011	February	i5	Close ups	0
farm2	25758	2011-01-10	2011	January	i3	Breeding	0
farm2	25758	2011-06-27	2011	June	i8	First lact, high production	1
farm2	25758	2011-05-02	2011	May	i8	First lact, high production	1
farm2	25758	2011-05-30	2011	May	i8	First lact, high production	1
farm2	25758	2011-03-21	2011	March	i8	First lact, high production	1
farm2	25759	2015-03-16	2015	March	i2	calves in running pens	0
farm2	25759	2015-01-05	2015	January	i2	Stars	0
farm2	25759	2015-01-19	2015	January	i2	Stars	0
farm2	25759	2014-11-24	2014	November	i1	Hachas bibis	0
farm2	25759	2015-05-26	2015	May	i2	breeding	0
farm2	25759	2015-03-02	2015	March	i2	calves in running pens	0
farm2	25759	2014-09-29	2014	September	i1	Hachas bibis	0
farm2	25759	2015-02-02	2015	February	i2	calves in running pens	0
farm2	25759	2015-02-16	2015	February	i2	calves in running pens	0
farm2	25759	2014-12-08	2014	December	i1	Hachas bibis	0
farm2	25759	2015-04-13	2015	April	i2	calves in running pens	0
farm2	25759	2014-10-13	2014	October	i1	Hachas bibis	0
farm2	25759	2014-10-27	2014	October	i1	Hachas bibis	0
farm2	25759	2015-05-05	2015	May	i2	breeding	0
farm2	25759	2014-11-10	2014	November	i1	Hachas bibis	0
farm2	25760	2011-02-21	2011	February	i8	First lact, high production	1
farm2	25760	2011-01-10	2011	January	i5	springers	0
farm2	25760	2011-03-21	2011	March	i8	First lact, high production	1
farm2	25760	2011-05-30	2011	May	i8	First lact, high production	1
farm2	25760	2011-05-02	2011	May	i8	First lact, high production	1
farm2	25760	2011-06-27	2011	June	i8	First lact, high production	1
farm2	25761	2015-01-19	2015	January	i2	Stars	0
farm2	25761	2015-02-16	2015	February	i2	calves in running pens	0
farm2	25761	2015-02-02	2015	February	i2	calves in running pens	0
farm2	25761	2015-05-05	2015	May	i2	breeding	0
farm2	25761	2014-10-13	2014	October	i1	Hachas bibis	0
farm2	25761	2014-11-24	2014	November	i1	Hachas bibis	0
farm2	25761	2015-03-16	2015	March	i2	calves in running pens	0
farm2	25761	2014-11-10	2014	November	i1	Hachas bibis	0
farm2	25761	2015-03-02	2015	March	i2	calves in running pens	0
farm2	25761	2014-12-08	2014	December	i1	Hachas bibis	0
farm2	25761	2014-10-27	2014	October	i1	Hachas bibis	0
farm2	25761	2014-09-29	2014	September	i1	Hachas bibis	0
farm2	25761	2015-04-13	2015	April	i2	calves in running pens	0
farm2	25761	2015-01-05	2015	January	i2	Stars	0
farm2	25761	2015-05-26	2015	May	i2	breeding	0
farm2	25762	2011-05-02	2011	May	i8	First lact, high production	1
farm2	25762	2011-02-21	2011	February	i5	Close ups	0
farm2	25762	2011-01-10	2011	January	i5	springers	0
farm2	25762	2011-03-21	2011	March	i8	First lact, high production	1
farm2	25763	2014-09-29	2014	September	i1	Hachas bibis	0
farm2	25764	2011-05-02	2011	May	i8	First lact, high production	1
farm2	25764	2011-02-21	2011	February	i5	Close ups	0
farm2	25764	2011-01-10	2011	January	i5	springers	0
farm2	25764	2011-05-30	2011	May	i8	First lact, high production	1
farm2	25765	2014-09-29	2014	September	i1	Hachas bibis	0
farm2	25766	2015-02-02	2015	February	i2	Groun, calves in running pens	0
farm2	25766	2014-10-27	2014	October	i1	Hachas bibis	0
farm2	25766	2015-02-16	2015	February	i2	Groun, calves in running pens	0
farm2	25766	2014-09-29	2014	September	i1	Hachas bibis	0
farm2	25766	2014-10-13	2014	October	i1	Hachas bibis	0
farm2	25766	2014-11-10	2014	November	i1	Hachas bibis	0
farm2	25766	2015-01-19	2015	January	i1	Hachas bibis	0
farm2	25766	2015-01-05	2015	January	i1	Hachas bibis	0
farm2	25766	2014-11-24	2014	November	i1	Hachas bibis	0
farm2	25766	2015-03-02	2015	March	i2	Groun, calves in running pens	0
farm2	25766	2015-03-16	2015	March	i2	Groun, calves in running pens	0
farm2	25766	2014-12-08	2014	December	i1	Hachas bibis	0
farm2	25767	2011-05-02	2011	May	i8	First lact, high production	1
farm2	25767	2011-06-27	2011	June	i8	First lact, high production	1
farm2	25767	2011-05-30	2011	May	i8	First lact, high production	1
farm2	25767	2011-02-21	2011	February	i11	4 and > lact, low production	1
farm2	25767	2011-03-21	2011	March	i8	First lact, high production	1
farm2	25767	2011-01-10	2011	January	i5	springers	0
farm2	25768	2014-09-29	2014	September	i1	Hachas bibis	0
farm2	25768	2014-10-27	2014	October	i1	Hachas bibis	0
farm2	25768	2014-12-08	2014	December	i1	Hachas bibis	0
farm2	25768	2015-01-05	2015	January	i1	Hachas bibis	0
farm2	25768	2014-11-24	2014	November	i1	Hachas bibis	0
farm2	25768	2014-10-13	2014	October	i1	Hachas bibis	0
farm2	25768	2014-11-10	2014	November	i1	Hachas bibis	0
farm2	25768	2015-02-16	2015	February	i2	calves in running pens	0
farm2	25768	2015-05-05	2015	May	i2	breeding	0
farm2	25768	2015-05-26	2015	May	i2	breeding	0
farm2	25768	2015-02-02	2015	February	i2	calves in running pens	0
farm2	25768	2015-03-02	2015	March	i2	calves in running pens	0
farm2	25768	2015-03-16	2015	March	i2	calves in running pens	0
farm2	25768	2015-04-13	2015	April	i2	calves in running pens	0
farm2	25768	2015-01-19	2015	January	i2	Stars	0
farm2	25769	2014-09-29	2014	September	i1	Hachas bibis	0
farm2	25770	2011-01-10	2011	January	i11	4 and > lact, low production	1
farm2	25770	2011-02-21	2011	February	i2	bulls	1
farm2	25770	2011-03-21	2011	March	i2	bulls	1
farm2	25771	2015-02-02	2015	February	i2	Groun, calves in running pens	0
farm2	25771	2015-03-02	2015	March	i2	calves in running pens	0
farm2	25771	2014-12-08	2014	December	i1	Hachas bibis	0
farm2	25771	2015-03-16	2015	March	i2	calves in running pens	0
farm2	25771	2015-04-13	2015	April	i2	calves in running pens	0
farm2	25771	2015-01-19	2015	January	i2	Stars	0
farm2	25771	2015-02-16	2015	February	i2	Groun, calves in running pens	0
farm2	25771	2015-05-05	2015	May	i2	calves in running pens	0
farm2	25771	2014-09-29	2014	September	i1	Hachas bibis	0
farm2	25771	2015-01-05	2015	January	i1	Hachas bibis	0
farm2	25771	2015-05-26	2015	May	i2	breeding	0
farm2	25771	2014-10-27	2014	October	i1	Hachas bibis	0
farm2	25771	2014-11-24	2014	November	i1	Hachas bibis	0
farm2	25771	2014-10-13	2014	October	i1	Hachas bibis	0
farm2	25771	2014-11-10	2014	November	i1	Hachas bibis	0
farm2	25772	2011-01-10	2011	January	i5	springers	0
farm2	25772	2011-02-21	2011	February	i5	Close ups	0
farm2	25773	2015-02-16	2015	February	i2	Groun, calves in running pens	0
farm2	25773	2014-12-08	2014	December	i1	Hachas bibis	0
farm2	25773	2015-05-26	2015	May	i2	breeding	0
farm2	25773	2014-10-13	2014	October	i1	Hachas bibis	0
farm2	25773	2015-04-13	2015	April	i2	calves in running pens	0
farm2	25773	2015-05-05	2015	May	i2	calves in running pens	0
farm2	25773	2015-01-05	2015	January	i1	Hachas bibis	0
farm2	25773	2015-03-02	2015	March	i2	calves in running pens	0
farm2	25773	2015-01-19	2015	January	i2	Stars	0
farm2	25773	2015-03-16	2015	March	i2	calves in running pens	0
farm2	25773	2014-11-24	2014	November	i1	Hachas bibis	0
farm2	25773	2014-10-27	2014	October	i1	Hachas bibis	0
farm2	25773	2014-09-29	2014	September	i1	Hachas bibis	0
farm2	25773	2015-02-02	2015	February	i2	Groun, calves in running pens	0
farm2	25773	2014-11-10	2014	November	i1	Hachas bibis	0
farm2	25774	2011-02-21	2011	February	i11	4 and > lact, low production	1
farm2	25774	2011-01-10	2011	January	i5	springers	0
farm2	25775	2015-01-05	2015	January	i1	Hachas bibis	0
farm2	25775	2014-09-29	2014	September	i1	Hachas bibis	0
farm2	25775	2015-04-13	2015	April	i2	calves in running pens	0
farm2	25775	2014-11-10	2014	November	i1	Hachas bibis	0
farm2	25775	2014-12-08	2014	December	i1	Hachas bibis	0
farm2	25775	2014-10-27	2014	October	i1	Hachas bibis	0
farm2	25775	2015-02-16	2015	February	i2	Groun, calves in running pens	0
farm2	25775	2015-03-02	2015	March	i2	calves in running pens	0
farm2	25775	2015-03-16	2015	March	i2	calves in running pens	0
farm2	25775	2015-02-02	2015	February	i2	Groun, calves in running pens	0
farm2	25775	2015-05-26	2015	May	i2	breeding	0
farm2	25775	2015-01-19	2015	January	i2	Stars	0
farm2	25775	2014-11-24	2014	November	i1	Hachas bibis	0
farm2	25775	2014-10-13	2014	October	i1	Hachas bibis	0
farm2	25775	2015-05-05	2015	May	i2	breeding	0
farm2	25776	2011-02-21	2011	February	i5	springers	0
farm2	25776	2011-01-10	2011	January	i3	Breeding	0
farm2	25777	2015-01-19	2015	January	i2	Stars	0
farm2	25777	2015-05-26	2015	May	i2	breeding	0
farm2	25777	2014-11-10	2014	November	i1	Hachas bibis	0
farm2	25777	2015-01-05	2015	January	i1	Hachas bibis	0
farm2	25777	2015-05-05	2015	May	i2	calves in running pens	0
farm2	25777	2015-03-16	2015	March	i2	calves in running pens	0
farm2	25777	2015-02-02	2015	February	i2	Groun, calves in running pens	0
farm2	25777	2014-11-24	2014	November	i1	Hachas bibis	0
farm2	25777	2014-10-13	2014	October	i1	Hachas bibis	0
farm2	25777	2015-03-02	2015	March	i2	calves in running pens	0
farm2	25777	2014-10-27	2014	October	i1	Hachas bibis	0
farm2	25777	2015-04-13	2015	April	i2	calves in running pens	0
farm2	25777	2014-12-08	2014	December	i1	Hachas bibis	0
farm2	25777	2015-02-16	2015	February	i2	Groun, calves in running pens	0
farm2	25778	2015-01-05	2015	January	i1	Hachas bibis	0
farm2	25778	2014-12-08	2014	December	i1	Hachas bibis	0
farm2	25778	2014-10-13	2014	October	i1	Hachas bibis	0
farm2	25778	2015-03-02	2015	March	i2	calves in running pens	0
farm2	25778	2015-03-16	2015	March	i2	calves in running pens	0
farm2	25778	2015-01-19	2015	January	i2	Stars	0
farm2	25778	2014-11-10	2014	November	i1	Hachas bibis	0
farm2	25778	2015-04-13	2015	April	i2	calves in running pens	0
farm2	25778	2014-10-27	2014	October	i1	Hachas bibis	0
farm2	25778	2014-11-24	2014	November	i1	Hachas bibis	0
farm2	25778	2015-05-26	2015	May	i2	breeding	0
farm2	25778	2015-02-16	2015	February	i2	calves in running pens	0
farm2	25778	2015-05-05	2015	May	i2	breeding	0
farm2	25778	2015-02-02	2015	February	i2	calves in running pens	0
farm2	25779	2011-02-21	2011	February	i11	4 and > lact, low production	1
farm2	25779	2011-01-10	2011	January	i5	springers	0
farm2	25780	2014-11-10	2014	November	i1	Hachas bibis	0
farm2	25780	2015-02-16	2015	February	i2	Stares	0
farm2	25780	2015-02-02	2015	February	i2	Stars	0
farm2	25780	2015-01-05	2015	January	i1	Hachas bibis	0
farm2	25780	2015-03-16	2015	March	i2	Groun, calves in running pens	0
farm2	25780	2014-11-24	2014	November	i1	Hachas bibis	0
farm2	25780	2015-05-26	2015	May	i2	calves in running pens	0
farm2	25780	2015-04-13	2015	April	i2	Groun, calves in running pens	0
farm2	25780	2015-01-19	2015	January	i1	Hachas bibis	0
farm2	25780	2014-10-27	2014	October	i1	Hachas bibis	0
farm2	25780	2015-03-02	2015	March	i2	Groun, calves in running pens	0
farm2	25780	2014-10-13	2014	October	i1	Hachas bibis	0
farm2	25780	2015-05-05	2015	May	i2	calves in running pens	0
farm2	25780	2014-12-08	2014	December	i1	Hachas bibis	0
farm2	25781	2011-01-10	2011	January	i5	springers	0
farm2	25781	2011-02-21	2011	February	i11	4 and > lact, low production	1
farm2	25782	2015-04-13	2015	April	i2	calves in running pens	0
farm2	25782	2015-03-02	2015	March	i2	calves in running pens	0
farm2	25782	2015-05-05	2015	May	i2	calves in running pens	0
farm2	25782	2015-01-19	2015	January	i1	Hachas bibis	0
farm2	25782	2014-11-24	2014	November	i1	Hachas bibis	0
farm2	25782	2014-10-13	2014	October	i1	Hachas bibis	0
farm2	25782	2014-11-10	2014	November	i1	Hachas bibis	0
farm2	25782	2015-02-16	2015	February	i2	Stares	0
farm2	25782	2015-05-26	2015	May	i2	calves in running pens	0
farm2	25782	2014-10-27	2014	October	i1	Hachas bibis	0
farm2	25782	2015-01-05	2015	January	i1	Hachas bibis	0
farm2	25782	2014-12-08	2014	December	i1	Hachas bibis	0
farm2	25782	2015-02-02	2015	February	i2	Stars	0
farm2	25782	2015-03-16	2015	March	i2	calves in running pens	0
farm2	25783	2011-02-21	2011	February	i7	Fresh < 5 day, milk used to feed calves	1
farm2	25783	2011-01-10	2011	January	i5	springers	0
farm2	25783	2011-03-21	2011	March	i8	First lact, high production	1
farm2	25784	2014-10-27	2014	October	i1	Hachas bibis	0
farm2	25784	2015-01-19	2015	January	i1	Hachas bibis	0
farm2	25784	2015-02-16	2015	February	i2	Stares	0
farm2	25784	2015-01-05	2015	January	i1	Hachas bibis	0
farm2	25784	2014-12-08	2014	December	i1	Hachas bibis	0
farm2	25784	2015-02-02	2015	February	i2	Stars	0
farm2	25784	2014-11-10	2014	November	i1	Hachas bibis	0
farm2	25784	2014-10-13	2014	October	i1	Hachas bibis	0
farm2	25784	2015-03-02	2015	March	i2	Groun, calves in running pens	0
farm2	25784	2015-03-16	2015	March	i2	Groun, calves in running pens	0
farm2	25784	2014-11-24	2014	November	i1	Hachas bibis	0
farm2	25785	2011-03-21	2011	March	i8	First lact, high production	1
farm2	25785	2011-02-21	2011	February	i5	Close ups	0
farm2	25785	2011-05-02	2011	May	i8	First lact, high production	1
farm2	25785	2011-01-10	2011	January	i5	springers	0
farm2	25785	2011-05-30	2011	May	i8	First lact, high production	1
farm2	25786	2014-11-10	2014	November	i1	Hachas bibis	0
farm2	25786	2015-05-05	2015	May	i2	calves in running pens	0
farm2	25786	2014-10-27	2014	October	i1	Hachas bibis	0
farm2	25786	2015-03-02	2015	March	i2	calves in running pens	0
farm2	25786	2015-04-13	2015	April	i2	calves in running pens	0
farm2	25786	2015-02-16	2015	February	i2	Stares	0
farm2	25786	2014-12-08	2014	December	i1	Hachas bibis	0
farm2	25786	2014-11-24	2014	November	i1	Hachas bibis	0
farm2	25786	2015-01-19	2015	January	i1	Hachas bibis	0
farm2	25786	2015-05-26	2015	May	i2	calves in running pens	0
farm2	25786	2015-01-05	2015	January	i1	Hachas bibis	0
farm2	25786	2015-02-02	2015	February	i2	Stars	0
farm2	25786	2015-03-16	2015	March	i2	calves in running pens	0
farm2	25786	2014-10-13	2014	October	i1	Hachas bibis	0
farm2	25787	2011-01-10	2011	January	i3	Breeding	0
farm2	25787	2011-02-21	2011	February	i3	Breeding	0
farm2	25787	2011-05-30	2011	May	i5	Close ups	0
farm2	25787	2011-06-27	2011	June	i8	First lact, high production	1
farm2	25787	2011-03-21	2011	March	i5	springers	0
farm2	25787	2011-05-02	2011	May	i5	springers	0
farm2	25788	2014-10-27	2014	October	i1	Hachas bibis	0
farm2	25788	2015-02-16	2015	February	i2	Stares	0
farm2	25788	2014-12-08	2014	December	i1	Hachas bibis	0
farm2	25788	2015-03-16	2015	March	i2	Groun, calves in running pens	0
farm2	25788	2015-02-02	2015	February	i2	Stars	0
farm2	25788	2014-11-10	2014	November	i1	Hachas bibis	0
farm2	25788	2015-01-19	2015	January	i1	Hachas bibis	0
farm2	25788	2014-10-13	2014	October	i1	Hachas bibis	0
farm2	25788	2015-01-05	2015	January	i1	Hachas bibis	0
farm2	25788	2014-11-24	2014	November	i1	Hachas bibis	0
farm2	25788	2015-03-02	2015	March	i2	Groun, calves in running pens	0
farm2	25789	2011-03-21	2011	March	i5	springers	0
farm2	25789	2011-05-02	2011	May	i5	Close up heifers	0
farm2	25789	2011-02-21	2011	February	i5	springers	0
farm2	25789	2011-05-30	2011	May	i11	4 and > lact, low production	1
farm2	25789	2011-01-10	2011	January	i3	Breeding	0
farm2	25790	2014-11-24	2014	November	i1	Hachas bibis	0
farm2	25790	2015-03-02	2015	March	i2	calves in running pens	0
farm2	25790	2014-12-08	2014	December	i1	Hachas bibis	0
farm2	25790	2015-02-16	2015	February	i2	Stares	0
farm2	25790	2015-04-13	2015	April	i2	calves in running pens	0
farm2	25790	2014-10-13	2014	October	i1	Hachas bibis	0
farm2	25790	2015-02-02	2015	February	i2	Stars	0
farm2	25790	2015-01-05	2015	January	i1	Hachas bibis	0
farm2	25790	2014-11-10	2014	November	i1	Hachas bibis	0
farm2	25790	2014-10-27	2014	October	i1	Hachas bibis	0
farm2	25790	2015-05-05	2015	May	i2	calves in running pens	0
farm2	25790	2015-01-19	2015	January	i1	Hachas bibis	0
farm2	25790	2015-03-16	2015	March	i2	calves in running pens	0
farm2	25790	2015-05-26	2015	May	i2	calves in running pens	0
farm2	25791	2011-05-02	2011	May	i8	First lact, high production	1
farm2	25791	2011-06-27	2011	June	i8	First lact, high production	1
farm2	25791	2011-05-30	2011	May	i8	First lact, high production	1
farm2	25791	2011-02-21	2011	February	i5	springers	0
farm2	25791	2011-03-21	2011	March	i7	Fresh < 5 day, milk used to feed calves	1
farm2	25791	2011-01-10	2011	January	i4	Delano dairy	0
farm2	25792	2015-02-16	2015	February	i2	Stares	0
farm2	25792	2014-11-10	2014	November	i1	Hachas bibis	0
farm2	25792	2014-11-24	2014	November	i1	Hachas bibis	0
farm2	25792	2014-10-27	2014	October	i1	Hachas bibis	0
farm2	25792	2014-12-08	2014	December	i1	Hachas bibis	0
farm2	25792	2015-03-02	2015	March	i2	Groun, calves in running pens	0
farm2	25792	2015-03-16	2015	March	i2	Groun, calves in running pens	0
farm2	25792	2015-01-19	2015	January	i1	Hachas bibis	0
farm2	25792	2015-01-05	2015	January	i1	Hachas bibis	0
farm2	25792	2015-02-02	2015	February	i2	Stars	0
farm2	25792	2014-10-13	2014	October	i1	Hachas bibis	0
farm2	25793	2011-03-21	2011	March	i8	First lact, high production	1
farm2	25793	2011-02-21	2011	February	i5	springers	0
farm2	25793	2011-05-30	2011	May	i8	First lact, high production	1
farm2	25793	2011-06-27	2011	June	i8	First lact, high production	1
farm2	25793	2011-01-10	2011	January	i3	Breeding	0
farm2	25793	2011-05-02	2011	May	i8	First lact, high production	1
farm2	25794	2015-02-02	2015	February	i2	Stars	0
farm2	25794	2015-01-19	2015	January	i1	Hachas bibis	0
farm2	25794	2015-05-05	2015	May	i2	calves in running pens	0
farm2	25794	2015-05-26	2015	May	i2	calves in running pens	0
farm2	25794	2014-11-10	2014	November	i1	Hachas bibis	0
farm2	25794	2014-10-27	2014	October	i1	Hachas bibis	0
farm2	25794	2015-03-02	2015	March	i2	Groun, calves in running pens	0
farm2	25794	2015-04-13	2015	April	i2	calves in running pens	0
farm2	25794	2015-01-05	2015	January	i1	Hachas bibis	0
farm2	25794	2015-02-16	2015	February	i2	Stares	0
farm2	25794	2015-03-16	2015	March	i2	Groun, calves in running pens	0
farm2	25794	2014-11-24	2014	November	i1	Hachas bibis	0
farm2	25794	2014-10-13	2014	October	i1	Hachas bibis	0
farm2	25794	2014-12-08	2014	December	i1	Hachas bibis	0
farm2	25795	2011-02-21	2011	February	i5	Close up heifers	0
farm2	25795	2011-05-30	2011	May	i8	First lact, high production	1
farm2	25795	2011-05-02	2011	May	i8	First lact, high production	1
farm2	25795	2011-01-10	2011	January	i5	springers	0
farm2	25795	2011-03-21	2011	March	i8	First lact, high production	1
farm2	25796	2014-11-10	2014	November	i1	Hachas bibis	0
farm2	25796	2015-05-26	2015	May	i2	calves in running pens	0
farm2	25796	2015-01-05	2015	January	i1	Hachas bibis	0
farm2	25796	2014-10-27	2014	October	i1	Hachas bibis	0
farm2	25796	2015-04-13	2015	April	i2	calves in running pens	0
farm2	25796	2014-12-08	2014	December	i1	Hachas bibis	0
farm2	25796	2015-03-02	2015	March	i2	Stares	0
farm2	25796	2014-11-24	2014	November	i1	Hachas bibis	0
farm2	25796	2015-01-19	2015	January	i1	Hachas bibis	0
farm2	25796	2015-02-02	2015	February	i1	Hachas bibis	0
farm2	25796	2015-02-16	2015	February	i2	Stars	0
farm2	25796	2015-03-16	2015	March	i2	Groun, calves in running pens	0
farm2	25796	2015-05-05	2015	May	i2	calves in running pens	0
farm2	25797	2011-01-10	2011	January	i5	springers	0
farm2	25797	2011-02-21	2011	February	i7	Fresh < 5 day, milk used to feed calves	1
farm2	25798	2015-01-19	2015	January	i1	Hachas bibis	0
farm2	25798	2015-03-16	2015	March	i2	Groun, calves in running pens	0
farm2	25798	2015-02-02	2015	February	i1	Hachas bibis	0
farm2	25798	2014-10-27	2014	October	i1	Hachas bibis	0
farm2	25798	2015-01-05	2015	January	i1	Hachas bibis	0
farm2	25798	2014-12-08	2014	December	i1	Hachas bibis	0
farm2	25798	2015-05-05	2015	May	i2	calves in running pens	0
farm2	25798	2014-11-10	2014	November	i1	Hachas bibis	0
farm2	25798	2015-02-16	2015	February	i2	Stars	0
farm2	25798	2015-05-26	2015	May	i2	calves in running pens	0
farm2	25798	2015-04-13	2015	April	i2	calves in running pens	0
farm2	25798	2014-11-24	2014	November	i1	Hachas bibis	0
farm2	25798	2015-03-02	2015	March	i2	Stares	0
farm2	25799	2011-01-10	2011	January	i4	Delano dairy	0
farm2	25799	2011-02-21	2011	February	i4	Delano dairy	0
farm2	25799	2011-06-27	2011	June	i8	First lact, high production	1
farm2	25799	2011-03-21	2011	March	i5	springers	0
farm2	25799	2011-05-30	2011	May	i8	First lact, high production	1
farm2	25799	2011-05-02	2011	May	i11	4 and > lact, low production	1
farm2	25800	2014-10-27	2014	October	i1	Hachas bibis	0
farm2	25800	2015-02-16	2015	February	i2	Stars	0
farm2	25800	2015-04-13	2015	April	i2	calves in running pens	0
farm2	25800	2015-01-19	2015	January	i1	Hachas bibis	0
farm2	25800	2015-03-02	2015	March	i2	Stares	0
farm2	25800	2014-11-24	2014	November	i1	Hachas bibis	0
farm2	25800	2015-02-02	2015	February	i1	Hachas bibis	0
farm2	25800	2015-05-26	2015	May	i2	calves in running pens	0
farm2	25800	2015-01-05	2015	January	i1	Hachas bibis	0
farm2	25800	2014-12-08	2014	December	i1	Hachas bibis	0
farm2	25800	2014-11-10	2014	November	i1	Hachas bibis	0
farm2	25800	2015-05-05	2015	May	i2	calves in running pens	0
farm2	25800	2015-03-16	2015	March	i2	Groun, calves in running pens	0
farm2	25801	2011-06-27	2011	June	i8	First lact, high production	1
farm2	25801	2011-05-02	2011	May	i8	First lact, high production	1
farm2	25801	2011-05-30	2011	May	i8	First lact, high production	1
farm2	25801	2011-01-10	2011	January	i4	Delano dairy	0
farm2	25801	2011-03-21	2011	March	i5	springers	0
farm2	25801	2011-02-21	2011	February	i4	Delano dairy	0
farm2	25802	2015-03-16	2015	March	i2	Groun, calves in running pens	0
farm2	25802	2015-01-05	2015	January	i1	Hachas bibis	0
farm2	25802	2014-11-10	2014	November	i1	Hachas bibis	0
farm2	25802	2015-01-19	2015	January	i1	Hachas bibis	0
farm2	25802	2015-02-02	2015	February	i1	Hachas bibis	0
farm2	25802	2014-10-27	2014	October	i1	Hachas bibis	0
farm2	25802	2015-03-02	2015	March	i2	Stares	0
farm2	25802	2014-11-24	2014	November	i1	Hachas bibis	0
farm2	25802	2014-12-08	2014	December	i1	Hachas bibis	0
farm2	25802	2015-02-16	2015	February	i2	Stars	0
farm2	25803	2011-05-30	2011	May	i8	First lact, high production	1
farm2	25803	2011-05-02	2011	May	i8	First lact, high production	1
farm2	25803	2011-03-21	2011	March	i8	First lact, high production	1
farm2	25803	2011-01-10	2011	January	i5	springers	0
farm2	25803	2011-06-27	2011	June	i9	First lact, medium production	1
farm2	25803	2011-02-21	2011	February	i7	Fresh < 5 day, milk used to feed calves	1
farm2	25804	2014-10-27	2014	October	i1	Hachas bibis	0
farm2	25804	2015-01-19	2015	January	i1	Hachas bibis	0
farm2	25804	2014-12-08	2014	December	i1	Hachas bibis	0
farm2	25804	2015-01-05	2015	January	i1	Hachas bibis	0
farm2	25804	2015-02-16	2015	February	i2	Stars	0
farm2	25804	2015-05-05	2015	May	i2	calves in running pens	0
farm2	25804	2014-11-24	2014	November	i1	Hachas bibis	0
farm2	25804	2015-05-26	2015	May	i2	calves in running pens	0
farm2	25804	2015-02-02	2015	February	i1	Hachas bibis	0
farm2	25804	2015-04-13	2015	April	i2	calves in running pens	0
farm2	25804	2015-03-16	2015	March	i2	Groun, calves in running pens	0
farm2	25804	2014-11-10	2014	November	i1	Hachas bibis	0
farm2	25804	2015-03-02	2015	March	i2	Stares	0
farm2	25805	2011-01-10	2011	January	i3	Breeding	0
farm2	25805	2011-02-21	2011	February	i5	springers	0
farm2	25806	2015-02-02	2015	February	i1	Hachas bibis	0
farm2	25806	2014-11-10	2014	November	i1	Hachas bibis	0
farm2	25806	2015-01-19	2015	January	i1	Hachas bibis	0
farm2	25806	2014-11-24	2014	November	i1	Hachas bibis	0
farm2	25806	2015-03-16	2015	March	i2	Groun, calves in running pens	0
farm2	25806	2015-01-05	2015	January	i1	Hachas bibis	0
farm2	25806	2014-12-08	2014	December	i1	Hachas bibis	0
farm2	25806	2015-02-16	2015	February	i2	Stars	0
farm2	25806	2014-10-27	2014	October	i1	Hachas bibis	0
farm2	25806	2015-03-02	2015	March	i2	Stares	0
farm2	25807	2011-01-10	2011	January	i5	springers	0
farm2	25807	2011-02-21	2011	February	i7	hosp	1
farm2	25807	2011-03-21	2011	March	i7	hosp	1
farm2	25807	2011-05-02	2011	May	i7	All mix fresh	1
farm2	25808	2015-03-16	2015	March	i2	Groun, calves in running pens	0
farm2	25808	2015-05-26	2015	May	i2	calves in running pens	0
farm2	25808	2014-12-08	2014	December	i1	Hachas bibis	0
farm2	25808	2015-01-05	2015	January	i1	Hachas bibis	0
farm2	25808	2015-05-05	2015	May	i2	calves in running pens	0
farm2	25808	2015-01-19	2015	January	i1	Hachas bibis	0
farm2	25808	2014-11-10	2014	November	i1	Hachas bibis	0
farm2	25808	2015-02-02	2015	February	i1	Hachas bibis	0
farm2	25808	2015-02-16	2015	February	i2	Stars	0
farm2	25808	2014-10-27	2014	October	i1	Hachas bibis	0
farm2	25808	2015-04-13	2015	April	i2	calves in running pens	0
farm2	25808	2015-03-02	2015	March	i2	Stares	0
farm2	25808	2014-11-24	2014	November	i1	Hachas bibis	0
farm2	25809	2011-05-02	2011	May	i5	Close ups	0
farm2	25809	2011-01-10	2011	January	i4	Delano dairy	0
farm2	25809	2011-02-21	2011	February	i4	Delano dairy	0
farm2	25809	2011-03-21	2011	March	i5	springers	0
farm2	25809	2011-05-30	2011	May	i8	First lact, high production	1
farm2	25810	2014-12-08	2014	December	i1	Hachas bibis	0
farm2	25810	2015-01-19	2015	January	i1	Hachas bibis	0
farm2	25810	2015-02-16	2015	February	i2	Stars	0
farm2	25810	2014-11-24	2014	November	i1	Hachas bibis	0
farm2	25810	2015-03-16	2015	March	i2	Groun, calves in running pens	0
farm2	25810	2014-10-27	2014	October	i1	Hachas bibis	0
farm2	25810	2015-01-05	2015	January	i1	Hachas bibis	0
farm2	25810	2015-02-02	2015	February	i1	Hachas bibis	0
farm2	25810	2014-11-10	2014	November	i1	Hachas bibis	0
farm2	25810	2015-03-02	2015	March	i2	Stares	0
farm2	25811	2011-02-21	2011	February	i4	Delano dairy	0
farm2	25811	2011-03-21	2011	March	i5	springers	0
farm2	25811	2011-01-10	2011	January	i4	Delano dairy	0
farm2	25811	2011-06-27	2011	June	i8	First lact, high production	1
farm2	25811	2011-05-02	2011	May	i8	First lact, high production	1
farm2	25811	2011-05-30	2011	May	i8	First lact, high production	1
farm2	25812	2015-03-02	2015	March	i2	Stares	0
farm2	25812	2015-01-19	2015	January	i1	Hachas bibis	0
farm2	25812	2014-11-24	2014	November	i1	Hachas bibis	0
farm2	25812	2014-10-27	2014	October	i1	Hachas bibis	0
farm2	25812	2015-03-16	2015	March	i2	Groun, calves in running pens	0
farm2	25812	2015-01-05	2015	January	i1	Hachas bibis	0
farm2	25812	2014-12-08	2014	December	i1	Hachas bibis	0
farm2	25812	2015-02-16	2015	February	i2	Stars	0
farm2	25812	2014-11-10	2014	November	i1	Hachas bibis	0
farm2	25812	2015-02-02	2015	February	i1	Hachas bibis	0
farm2	25813	2011-06-27	2011	June	i9	First lact, medium production	1
farm2	25813	2011-01-10	2011	January	i5	springers	0
farm2	25813	2011-05-02	2011	May	i8	First lact, high production	1
farm2	25813	2011-03-21	2011	March	i8	First lact, high production	1
farm2	25813	2011-02-21	2011	February	i8	First lact, high production	1
farm2	25813	2011-05-30	2011	May	i8	First lact, high production	1
farm2	25814	2014-11-10	2014	November	i1	Hachas bibis	0
farm2	25814	2015-02-16	2015	February	i1	Hachas bibis	0
farm2	25814	2015-02-02	2015	February	i1	Hachas bibis	0
farm2	25814	2015-03-16	2015	March	i2	Stares	0
farm2	25814	2015-01-05	2015	January	i1	Hachas bibis	0
farm2	25814	2015-01-19	2015	January	i1	Hachas bibis	0
farm2	25814	2014-12-08	2014	December	i1	Hachas bibis	0
farm2	25814	2015-05-05	2015	May	i2	calves in running pens	0
farm2	25814	2015-04-13	2015	April	i2	calves in running pens	0
farm2	25814	2015-03-02	2015	March	i2	Stars	0
farm2	25814	2015-05-26	2015	May	i2	calves in running pens	0
farm2	25814	2014-11-24	2014	November	i1	Hachas bibis	0
farm2	25815	2011-02-21	2011	February	i5	Close up heifers	0
farm2	25815	2011-01-10	2011	January	i5	springers	0
farm2	25816	2015-01-05	2015	January	i1	Hachas bibis	0
farm2	25816	2014-12-08	2014	December	i1	Hachas bibis	0
farm2	25816	2014-11-24	2014	November	i1	Hachas bibis	0
farm2	25816	2015-03-16	2015	March	i2	Stares	0
farm2	25816	2014-11-10	2014	November	i1	Hachas bibis	0
farm2	25816	2015-05-26	2015	May	i2	calves in running pens	0
farm2	25816	2015-01-19	2015	January	i1	Hachas bibis	0
farm2	25816	2015-04-13	2015	April	i2	calves in running pens	0
farm2	25816	2015-05-05	2015	May	i2	calves in running pens	0
farm2	25816	2015-02-16	2015	February	i1	Hachas bibis	0
farm2	25816	2015-02-02	2015	February	i1	Hachas bibis	0
farm2	25816	2015-03-02	2015	March	i2	Stars	0
farm2	25817	2011-01-10	2011	January	i5	springers	0
farm2	25818	2015-02-02	2015	February	i1	Hachas bibis	0
farm2	25818	2014-11-10	2014	November	i1	Hachas bibis	0
farm2	25818	2015-01-19	2015	January	i1	Hachas bibis	0
farm2	25818	2015-03-16	2015	March	i2	Stares	0
farm2	25818	2015-02-16	2015	February	i1	Hachas bibis	0
farm2	25818	2015-04-13	2015	April	i2	calves in running pens	0
farm2	25818	2015-05-05	2015	May	i2	calves in running pens	0
farm2	25818	2015-01-05	2015	January	i1	Hachas bibis	0
farm2	25818	2014-11-24	2014	November	i1	Hachas bibis	0
farm2	25818	2015-05-26	2015	May	i2	calves in running pens	0
farm2	25818	2014-12-08	2014	December	i1	Hachas bibis	0
farm2	25818	2015-03-02	2015	March	i2	Stars	0
farm2	25819	2011-06-27	2011	June	i8	First lact, high production	1
farm2	25819	2011-05-02	2011	May	i8	First lact, high production	1
farm2	25819	2011-01-10	2011	January	i4	Delano dairy	0
farm2	25819	2011-03-21	2011	March	i11	4 and > lact, low production	1
farm2	25819	2011-02-21	2011	February	i5	springers	0
farm2	25819	2011-05-30	2011	May	i8	First lact, high production	1
farm2	25820	2015-03-16	2015	March	i2	Stares	0
farm2	25820	2015-01-05	2015	January	i1	Hachas bibis	0
farm2	25820	2015-05-26	2015	May	i2	calves in running pens	0
farm2	25820	2015-02-02	2015	February	i1	Hachas bibis	0
farm2	25820	2014-12-08	2014	December	i1	Hachas bibis	0
farm2	25820	2014-11-10	2014	November	i1	Hachas bibis	0
farm2	25820	2015-01-19	2015	January	i1	Hachas bibis	0
farm2	25820	2015-04-13	2015	April	i2	calves in running pens	0
farm2	25820	2014-11-24	2014	November	i1	Hachas bibis	0
farm2	25820	2015-02-16	2015	February	i1	Hachas bibis	0
farm2	25820	2015-05-05	2015	May	i2	calves in running pens	0
farm2	25820	2015-03-02	2015	March	i2	Stars	0
farm2	25821	2011-01-10	2011	January	i4	Delano dairy	0
farm2	25821	2011-02-21	2011	February	i5	springers	0
farm2	25821	2011-03-21	2011	March	i5	springers	0
farm2	25821	2011-05-02	2011	May	i8	First lact, high production	1
farm2	25821	2011-05-30	2011	May	i8	First lact, high production	1
farm2	25821	2011-06-27	2011	June	i8	First lact, high production	1
farm2	25822	2015-04-13	2015	April	i2	calves in running pens	0
farm2	25822	2015-05-26	2015	May	i2	calves in running pens	0
farm2	25822	2015-02-02	2015	February	i1	Hachas bibis	0
farm2	25822	2015-01-05	2015	January	i1	Hachas bibis	0
farm2	25822	2014-12-08	2014	December	i1	Hachas bibis	0
farm2	25822	2014-11-10	2014	November	i1	Hachas bibis	0
farm2	25822	2015-05-05	2015	May	i2	calves in running pens	0
farm2	25822	2015-03-16	2015	March	i2	Stares	0
farm2	25822	2015-02-16	2015	February	i1	Hachas bibis	0
farm2	25822	2015-03-02	2015	March	i2	Stars	0
farm2	25822	2014-11-24	2014	November	i1	Hachas bibis	0
farm2	25822	2015-01-19	2015	January	i1	Hachas bibis	0
farm2	25823	2015-01-05	2015	January	i1	Hachas bibis	0
farm2	25823	2015-05-26	2015	May	i2	calves in running pens	0
farm2	25823	2015-03-16	2015	March	i2	Stares	0
farm2	25823	2015-03-02	2015	March	i2	Stars	0
farm2	25823	2014-11-10	2014	November	i1	Hachas bibis	0
farm2	25823	2014-11-24	2014	November	i1	Hachas bibis	0
farm2	25823	2014-12-08	2014	December	i1	Hachas bibis	0
farm2	25823	2015-02-02	2015	February	i1	Hachas bibis	0
farm2	25823	2015-04-13	2015	April	i2	calves in running pens	0
farm2	25823	2015-01-19	2015	January	i1	Hachas bibis	0
farm2	25823	2015-02-16	2015	February	i1	Hachas bibis	0
farm2	25823	2015-05-05	2015	May	i2	calves in running pens	0
farm2	25824	2011-05-02	2011	May	i8	First lact, high production	1
farm2	25824	2011-02-21	2011	February	i4	Delano dairy	0
farm2	25824	2011-06-27	2011	June	i8	First lact, high production	1
farm2	25824	2011-03-21	2011	March	i5	springers	0
farm2	25824	2011-05-30	2011	May	i8	First lact, high production	1
farm2	25824	2011-01-10	2011	January	i4	Delano dairy	0
farm2	25825	2015-01-19	2015	January	i1	Hachas bibis	0
farm2	25825	2015-02-16	2015	February	i1	Hachas bibis	0
farm2	25825	2015-05-05	2015	May	i2	Groun, calves in running pens	0
farm2	25825	2015-04-13	2015	April	i2	Groun, calves in running pens	0
farm2	25825	2014-11-10	2014	November	i1	Hachas bibis	0
farm2	25825	2014-12-08	2014	December	i1	Hachas bibis	0
farm2	25825	2015-03-02	2015	March	i1	Hachas bibis	0
farm2	25825	2015-02-02	2015	February	i1	Hachas bibis	0
farm2	25825	2015-05-26	2015	May	i2	Groun, calves in running pens	0
farm2	25825	2015-01-05	2015	January	i1	Hachas bibis	0
farm2	25825	2015-03-16	2015	March	i2	Stars	0
farm2	25825	2014-11-24	2014	November	i1	Hachas bibis	0
farm2	25826	2011-02-21	2011	February	i5	Close ups	0
farm2	25826	2011-01-10	2011	January	i3	Breeding	0
farm2	25827	2014-11-24	2014	November	i1	Hachas bibis	0
farm2	25827	2015-04-13	2015	April	i2	Groun, calves in running pens	0
farm2	25827	2015-03-02	2015	March	i1	Hachas bibis	0
farm2	25827	2015-05-05	2015	May	i2	Groun, calves in running pens	0
farm2	25827	2014-12-08	2014	December	i1	Hachas bibis	0
farm2	25827	2015-02-02	2015	February	i1	Hachas bibis	0
farm2	25827	2015-03-16	2015	March	i2	Stars	0
farm2	25827	2015-05-26	2015	May	i2	Groun, calves in running pens	0
farm2	25827	2014-11-10	2014	November	i1	Hachas bibis	0
farm2	25827	2015-01-05	2015	January	i1	Hachas bibis	0
farm2	25827	2015-02-16	2015	February	i1	Hachas bibis	0
farm2	25827	2015-01-19	2015	January	i1	Hachas bibis	0
farm2	25828	2015-05-26	2015	May	i2	calves in running pens	0
farm2	25828	2015-01-05	2015	January	i1	Hachas bibis	0
farm2	25828	2015-04-13	2015	April	i2	Groun, calves in running pens	0
farm2	25828	2015-03-16	2015	March	i2	Stars	0
farm2	25828	2014-12-08	2014	December	i1	Hachas bibis	0
farm2	25828	2015-02-02	2015	February	i1	Hachas bibis	0
farm2	25828	2015-01-19	2015	January	i1	Hachas bibis	0
farm2	25828	2015-02-16	2015	February	i1	Hachas bibis	0
farm2	25828	2015-05-05	2015	May	i2	calves in running pens	0
farm2	25828	2015-03-02	2015	March	i1	Hachas bibis	0
farm2	25828	2014-11-24	2014	November	i1	Hachas bibis	0
farm2	25828	2014-11-10	2014	November	i1	Hachas bibis	0
farm2	25829	2011-02-21	2011	February	i5	springers	0
farm2	25829	2011-06-27	2011	June	i8	First lact, high production	1
farm2	25829	2011-05-02	2011	May	i8	First lact, high production	1
farm2	25829	2011-03-21	2011	March	i8	First lact, high production	1
farm2	25829	2011-01-10	2011	January	i3	Breeding	0
farm2	25829	2011-05-30	2011	May	i8	First lact, high production	1
farm2	25830	2015-04-13	2015	April	i2	Groun, calves in running pens	0
farm2	25830	2015-05-05	2015	May	i2	Groun, calves in running pens	0
farm2	25830	2015-03-16	2015	March	i2	Stars	0
farm2	25830	2015-05-26	2015	May	i2	bulls	0
farm2	25830	2015-02-16	2015	February	i1	Hachas bibis	0
farm2	25830	2015-03-02	2015	March	i1	Hachas bibis	0
farm2	25830	2015-02-02	2015	February	i1	Hachas bibis	0
farm2	25830	2014-11-24	2014	November	i1	Hachas bibis	0
farm2	25830	2015-01-05	2015	January	i1	Hachas bibis	0
farm2	25830	2014-12-08	2014	December	i1	Hachas bibis	0
farm2	25830	2014-11-10	2014	November	i1	Hachas bibis	0
farm2	25830	2015-01-19	2015	January	i1	Hachas bibis	0
farm2	25831	2015-03-02	2015	March	i1	Hachas bibis	0
farm2	25831	2014-12-08	2014	December	i1	Hachas bibis	0
farm2	25831	2015-01-05	2015	January	i1	Hachas bibis	0
farm2	25831	2014-11-24	2014	November	i1	Hachas bibis	0
farm2	25831	2015-02-02	2015	February	i1	Hachas bibis	0
farm2	25831	2015-01-19	2015	January	i1	Hachas bibis	0
farm2	25831	2015-02-16	2015	February	i1	Hachas bibis	0
farm2	25832	2011-05-30	2011	May	i8	First lact, high production	1
farm2	25832	2011-01-10	2011	January	i3	Breeding	0
farm2	25832	2011-05-02	2011	May	i8	First lact, high production	1
farm2	25832	2011-06-27	2011	June	i8	First lact, high production	1
farm2	25832	2011-02-21	2011	February	i5	springers	0
farm2	25832	2011-03-21	2011	March	i8	First lact, high production	1
farm2	25833	2015-02-02	2015	February	i1	Hachas bibis	0
farm2	25833	2015-04-13	2015	April	i2	Stares	0
farm2	25833	2015-05-05	2015	May	i2	calves in running pens	0
farm2	25833	2015-01-19	2015	January	i1	Hachas bibis	0
farm2	25833	2015-02-16	2015	February	i1	Hachas bibis	0
farm2	25833	2015-01-05	2015	January	i1	Hachas bibis	0
farm2	25833	2014-11-24	2014	November	i1	Hachas bibis	0
farm2	25833	2014-12-08	2014	December	i1	Hachas bibis	0
farm2	25833	2015-03-02	2015	March	i1	Hachas bibis	0
farm2	25833	2015-05-26	2015	May	i2	calves in running pens	0
farm2	25833	2015-03-16	2015	March	i1	Hachas bibis	0
farm2	25834	2011-05-02	2011	May	i8	First lact, high production	1
farm2	25834	2011-03-21	2011	March	i5	springers	0
farm2	25834	2011-02-21	2011	February	i4	Delano dairy	0
farm2	25834	2011-06-27	2011	June	i8	First lact, high production	1
farm2	25834	2011-05-30	2011	May	i8	First lact, high production	1
farm2	25834	2011-01-10	2011	January	i4	Delano dairy	0
farm2	25835	2015-02-02	2015	February	i1	Hachas bibis	0
farm2	25835	2015-04-13	2015	April	i2	Stares	0
farm2	25835	2015-01-19	2015	January	i1	Hachas bibis	0
farm2	25835	2015-01-05	2015	January	i1	Hachas bibis	0
farm2	25835	2015-03-02	2015	March	i1	Hachas bibis	0
farm2	25835	2015-05-26	2015	May	i2	calves in running pens	0
farm2	25835	2015-05-05	2015	May	i2	calves in running pens	0
farm2	25835	2015-03-16	2015	March	i1	Hachas bibis	0
farm2	25835	2015-02-16	2015	February	i1	Hachas bibis	0
farm2	25835	2014-12-08	2014	December	i1	Hachas bibis	0
farm2	25835	2014-11-24	2014	November	i1	Hachas bibis	0
farm2	25836	2011-05-30	2011	May	i8	First lact, high production	1
farm2	25836	2011-01-10	2011	January	i3	Breeding	0
farm2	25836	2011-05-02	2011	May	i8	First lact, high production	1
farm2	25836	2011-03-21	2011	March	i11	4 and > lact, low production	1
farm2	25836	2011-02-21	2011	February	i5	springers	0
farm2	25837	2015-02-16	2015	February	i1	Hachas bibis	0
farm2	25837	2015-02-02	2015	February	i1	Hachas bibis	0
farm2	25837	2015-03-16	2015	March	i1	Hachas bibis	0
farm2	25837	2015-01-19	2015	January	i1	Hachas bibis	0
farm2	25837	2015-01-05	2015	January	i1	Hachas bibis	0
farm2	25837	2015-05-26	2015	May	i2	calves in running pens	0
farm2	25837	2015-05-05	2015	May	i2	calves in running pens	0
farm2	25837	2014-12-08	2014	December	i1	Hachas bibis	0
farm2	25837	2014-11-24	2014	November	i1	Hachas bibis	0
farm2	25837	2015-03-02	2015	March	i1	Hachas bibis	0
farm2	25837	2015-04-13	2015	April	i2	Stares	0
farm2	25838	2014-11-24	2014	November	i1	Hachas bibis	0
farm2	25838	2014-12-08	2014	December	i1	Hachas bibis	0
farm2	25838	2015-02-02	2015	February	i1	Hachas bibis	0
farm2	25838	2015-02-16	2015	February	i1	Hachas bibis	0
farm2	25838	2015-01-19	2015	January	i1	Hachas bibis	0
farm2	25838	2015-01-05	2015	January	i1	Hachas bibis	0
farm2	25838	2015-03-02	2015	March	i1	Hachas bibis	0
farm2	25839	2011-05-30	2011	May	i8	First lact, high production	1
farm2	25839	2011-01-10	2011	January	i4	Delano dairy	0
farm2	25839	2011-02-21	2011	February	i5	springers	0
farm2	25839	2011-03-21	2011	March	i7	Fresh < 5 day, milk used to feed calves	1
farm2	25840	2015-03-02	2015	March	i1	Hachas bibis	0
farm2	25840	2015-02-16	2015	February	i1	Hachas bibis	0
farm2	25840	2015-01-05	2015	January	i1	Hachas bibis	0
farm2	25840	2015-01-19	2015	January	i1	Hachas bibis	0
farm2	25840	2014-11-24	2014	November	i1	Hachas bibis	0
farm2	25840	2015-02-02	2015	February	i1	Hachas bibis	0
farm2	25840	2014-12-08	2014	December	i1	Hachas bibis	0
farm2	25841	2011-05-30	2011	May	i8	First lact, high production	1
farm2	25841	2011-06-27	2011	June	i8	First lact, high production	1
farm2	25841	2011-02-21	2011	February	i5	Close ups	0
farm2	25841	2011-05-02	2011	May	i8	First lact, high production	1
farm2	25841	2011-01-10	2011	January	i3	Breeding	0
farm2	25841	2011-03-21	2011	March	i7	hosp	1
farm2	25842	2015-03-16	2015	March	i1	Hachas bibis	0
farm2	25842	2015-05-05	2015	May	i2	calves in running pens	0
farm2	25842	2015-01-19	2015	January	i1	Hachas bibis	0
farm2	25842	2014-11-24	2014	November	i1	Hachas bibis	0
farm2	25842	2015-05-26	2015	May	i2	calves in running pens	0
farm2	25842	2015-03-02	2015	March	i1	Hachas bibis	0
farm2	25842	2015-02-02	2015	February	i1	Hachas bibis	0
farm2	25842	2014-12-08	2014	December	i1	Hachas bibis	0
farm2	25842	2015-01-05	2015	January	i1	Hachas bibis	0
farm2	25842	2015-04-13	2015	April	i2	Stares	0
farm2	25842	2015-02-16	2015	February	i1	Hachas bibis	0
farm2	25843	2011-02-21	2011	February	i7	Fresh < 5 day, milk used to feed calves	1
farm2	25843	2011-01-10	2011	January	i5	springers	0
farm2	25844	2014-12-08	2014	December	i1	Hachas bibis	0
farm2	25844	2014-11-24	2014	November	i1	Hachas bibis	0
farm2	25844	2015-04-13	2015	April	i2	Stares	0
farm2	25844	2015-01-05	2015	January	i1	Hachas bibis	0
farm2	25844	2015-05-26	2015	May	i2	calves in running pens	0
farm2	25844	2015-02-16	2015	February	i1	Hachas bibis	0
farm2	25844	2015-01-19	2015	January	i1	Hachas bibis	0
farm2	25844	2015-02-02	2015	February	i1	Hachas bibis	0
farm2	25844	2015-03-02	2015	March	i1	Hachas bibis	0
farm2	25844	2015-05-05	2015	May	i2	calves in running pens	0
farm2	25844	2015-03-16	2015	March	i1	Hachas bibis	0
farm2	25845	2011-02-21	2011	February	i5	Close ups	0
farm2	25845	2011-01-10	2011	January	i5	springers	0
farm2	25846	2014-11-24	2014	November	i1	Hachas bibis	0
farm2	25846	2015-01-05	2015	January	i1	Hachas bibis	0
farm2	25846	2015-01-19	2015	January	i1	Hachas bibis	0
farm2	25846	2014-12-08	2014	December	i1	Hachas bibis	0
farm2	25846	2015-02-02	2015	February	i1	Hachas bibis	0
farm2	25846	2015-02-16	2015	February	i1	Hachas bibis	0
farm2	25846	2015-03-02	2015	March	i1	Hachas bibis	0
farm2	25847	2011-01-10	2011	January	i3	Breeding	0
farm2	25847	2011-02-21	2011	February	i5	Close ups	0
farm2	25848	2015-02-02	2015	February	i1	Hachas bibis	0
farm2	25848	2015-01-05	2015	January	i1	Hachas bibis	0
farm2	25848	2014-12-08	2014	December	i1	Hachas bibis	0
farm2	25848	2014-11-24	2014	November	i1	Hachas bibis	0
farm2	25848	2015-03-02	2015	March	i1	Hachas bibis	0
farm2	25848	2015-01-19	2015	January	i1	Hachas bibis	0
farm2	25848	2015-02-16	2015	February	i1	Hachas bibis	0
farm2	25849	2011-02-21	2011	February	i11	4 and > lact, low production	1
farm2	25849	2011-01-10	2011	January	i5	springers	0
farm2	25850	2015-02-02	2015	February	i1	Hachas bibis	0
farm2	25850	2015-04-13	2015	April	i2	Stares	0
farm2	25850	2015-03-16	2015	March	i1	Hachas bibis	0
farm2	25850	2014-12-08	2014	December	i1	Hachas bibis	0
farm2	25850	2015-05-05	2015	May	i2	calves in running pens	0
farm2	25850	2015-01-05	2015	January	i1	Hachas bibis	0
farm2	25850	2015-02-16	2015	February	i1	Hachas bibis	0
farm2	25850	2014-11-24	2014	November	i1	Hachas bibis	0
farm2	25850	2015-03-02	2015	March	i1	Hachas bibis	0
farm2	25850	2015-01-19	2015	January	i1	Hachas bibis	0
farm2	25850	2015-05-26	2015	May	i2	calves in running pens	0
farm2	25851	2011-02-21	2011	February	i11	4 and > lact, low production	1
farm2	25851	2011-05-30	2011	May	i8	First lact, high production	1
farm2	25851	2011-01-10	2011	January	i5	springers	0
farm2	25851	2011-05-02	2011	May	i8	First lact, high production	1
farm2	25851	2011-06-27	2011	June	i9	First lact, medium production	1
farm2	25851	2011-03-21	2011	March	i8	First lact, high production	1
farm2	25852	2015-02-16	2015	February	i1	Hachas bibis	0
farm2	25852	2014-11-24	2014	November	i1	Hachas bibis	0
farm2	25852	2015-01-05	2015	January	i1	Hachas bibis	0
farm2	25852	2015-01-19	2015	January	i1	Hachas bibis	0
farm2	25852	2015-02-02	2015	February	i1	Hachas bibis	0
farm2	25852	2014-12-08	2014	December	i1	Hachas bibis	0
farm2	25852	2015-03-02	2015	March	i1	Hachas bibis	0
farm2	25853	2015-05-05	2015	May	i2	calves in running pens	0
farm2	25853	2015-02-02	2015	February	i1	Hachas bibis	0
farm2	25853	2015-03-02	2015	March	i1	Hachas bibis	0
farm2	25853	2014-11-24	2014	November	i1	Hachas bibis	0
farm2	25853	2015-04-13	2015	April	i2	Stares	0
farm2	25853	2015-01-05	2015	January	i1	Hachas bibis	0
farm2	25853	2015-05-26	2015	May	i2	calves in running pens	0
farm2	25853	2015-03-16	2015	March	i1	Hachas bibis	0
farm2	25853	2015-01-19	2015	January	i1	Hachas bibis	0
farm2	25853	2015-02-16	2015	February	i1	Hachas bibis	0
farm2	25853	2014-12-08	2014	December	i1	Hachas bibis	0
farm2	25854	2011-02-21	2011	February	i5	springers	0
farm2	25854	2011-01-10	2011	January	i3	Breeding	0
farm2	25855	2015-02-16	2015	February	i1	Hachas bibis	0
farm2	25855	2014-12-08	2014	December	i1	Hachas bibis	0
farm2	25855	2015-02-02	2015	February	i1	Hachas bibis	0
farm2	25855	2014-11-24	2014	November	i1	Hachas bibis	0
farm2	25855	2015-01-05	2015	January	i1	Hachas bibis	0
farm2	25855	2015-03-02	2015	March	i1	Hachas bibis	0
farm2	25855	2015-01-19	2015	January	i1	Hachas bibis	0
farm2	25856	2011-06-27	2011	June	i8	First lact, high production	1
farm2	25856	2011-05-30	2011	May	i8	First lact, high production	1
farm2	25856	2011-01-10	2011	January	i4	Delano dairy	0
farm2	25856	2011-05-02	2011	May	i8	First lact, high production	1
farm2	25856	2011-03-21	2011	March	i5	Close up heifers	0
farm2	25856	2011-02-21	2011	February	i4	Delano dairy	0
farm2	25857	2014-12-08	2014	December	i1	Hachas bibis	0
farm2	25857	2015-03-02	2015	March	i1	Hachas bibis	0
farm2	25857	2015-01-19	2015	January	i1	Hachas bibis	0
farm2	25857	2015-02-02	2015	February	i1	Hachas bibis	0
farm2	25857	2015-01-05	2015	January	i1	Hachas bibis	0
farm2	25857	2015-02-16	2015	February	i1	Hachas bibis	0
farm2	25858	2011-01-10	2011	January	i3	Breeding	0
farm2	25858	2011-05-30	2011	May	i8	First lact, high production	1
farm2	25858	2011-02-21	2011	February	i5	springers	0
farm2	25858	2011-06-27	2011	June	i8	First lact, high production	1
farm2	25858	2011-03-21	2011	March	i11	4 and > lact, low production	1
farm2	25859	2014-12-08	2014	December	i1	Hachas bibis	0
farm2	25860	2011-02-21	2011	February	i5	springers	0
farm2	25860	2011-03-21	2011	March	i7	hosp	1
farm2	25860	2011-06-27	2011	June	i8	First lact, high production	1
farm2	25860	2011-05-30	2011	May	i8	First lact, high production	1
farm2	25860	2011-05-02	2011	May	i8	First lact, high production	1
farm2	25860	2011-01-10	2011	January	i3	Breeding	0
farm2	25861	2015-03-02	2015	March	i1	Hachas bibis	0
farm2	25861	2015-02-16	2015	February	i1	Hachas bibis	0
farm2	25861	2015-04-13	2015	April	i2	Stars	0
farm2	25861	2014-12-08	2014	December	i1	Hachas bibis	0
farm2	25861	2015-01-05	2015	January	i1	Hachas bibis	0
farm2	25861	2015-05-05	2015	May	i2	calves in running pens	0
farm2	25861	2015-05-26	2015	May	i2	calves in running pens	0
farm2	25861	2015-03-16	2015	March	i1	Hachas bibis	0
farm2	25861	2015-02-02	2015	February	i1	Hachas bibis	0
farm2	25861	2015-01-19	2015	January	i1	Hachas bibis	0
farm2	25862	2014-12-08	2014	December	i1	Hachas bibis	0
farm2	25862	2015-01-05	2015	January	i1	Hachas bibis	0
farm2	25862	2015-02-16	2015	February	i1	Hachas bibis	0
farm2	25862	2015-03-02	2015	March	i1	Hachas bibis	0
farm2	25862	2015-02-02	2015	February	i1	Hachas bibis	0
farm2	25862	2015-01-19	2015	January	i1	Hachas bibis	0
farm2	25863	2014-12-08	2014	December	i1	Hachas bibis	0
farm2	25864	2011-01-10	2011	January	i3	Breeding	0
farm2	25864	2011-05-02	2011	May	i8	First lact, high production	1
farm2	25864	2011-03-21	2011	March	i8	First lact, high production	1
farm2	25864	2011-05-30	2011	May	i8	First lact, high production	1
farm2	25864	2011-02-21	2011	February	i5	Close up heifers	0
farm2	25864	2011-06-27	2011	June	i8	First lact, high production	1
farm2	25865	2015-03-02	2015	March	i1	Hachas bibis	0
farm2	25865	2015-01-05	2015	January	i1	Hachas bibis	0
farm2	25865	2015-03-16	2015	March	i1	Hachas bibis	0
farm2	25865	2015-02-16	2015	February	i1	Hachas bibis	0
farm2	25865	2015-01-19	2015	January	i1	Hachas bibis	0
farm2	25865	2015-05-26	2015	May	i2	calves in running pens	0
farm2	25865	2015-02-02	2015	February	i1	Hachas bibis	0
farm2	25865	2014-12-08	2014	December	i1	Hachas bibis	0
farm2	25865	2015-05-05	2015	May	i2	calves in running pens	0
farm2	25865	2015-04-13	2015	April	i2	Stars	0
farm2	25866	2011-01-10	2011	January	i4	Delano dairy	0
farm2	25866	2011-05-30	2011	May	i5	Close ups	0
farm2	25866	2011-05-02	2011	May	i5	springers	0
farm2	25866	2011-02-21	2011	February	i4	Delano dairy	0
farm2	25866	2011-03-21	2011	March	i5	springers	0
farm2	25866	2011-06-27	2011	June	i8	First lact, high production	1
farm2	25867	2015-02-02	2015	February	i1	Hachas bibis	0
farm2	25867	2015-03-16	2015	March	i1	Hachas bibis	0
farm2	25867	2015-01-05	2015	January	i1	Hachas bibis	0
farm2	25867	2015-05-26	2015	May	i2	calves in running pens	0
farm2	25867	2015-02-16	2015	February	i1	Hachas bibis	0
farm2	25867	2015-03-02	2015	March	i1	Hachas bibis	0
farm2	25867	2015-01-19	2015	January	i1	Hachas bibis	0
farm2	25867	2015-04-13	2015	April	i2	Stars	0
farm2	25867	2014-12-08	2014	December	i1	Hachas bibis	0
farm2	25867	2015-05-05	2015	May	i2	calves in running pens	0
farm2	25868	2011-01-10	2011	January	i5	springers	0
farm2	25868	2011-02-21	2011	February	i5	Close up heifers	0
farm2	25869	2015-02-16	2015	February	i1	Hachas bibis	0
farm2	25869	2015-05-26	2015	May	i2	calves in running pens	0
farm2	25869	2015-05-05	2015	May	i2	calves in running pens	0
farm2	25869	2015-03-02	2015	March	i1	Hachas bibis	0
farm2	25869	2015-03-16	2015	March	i1	Hachas bibis	0
farm2	25869	2015-01-05	2015	January	i1	Hachas bibis	0
farm2	25869	2015-02-02	2015	February	i1	Hachas bibis	0
farm2	25869	2014-12-08	2014	December	i1	Hachas bibis	0
farm2	25869	2015-04-13	2015	April	i2	Stars	0
farm2	25869	2015-01-19	2015	January	i1	Hachas bibis	0
farm2	25870	2011-06-27	2011	June	i8	First lact, high production	1
farm2	25870	2011-03-21	2011	March	i8	First lact, high production	1
farm2	25870	2011-01-10	2011	January	i5	springers	0
farm2	25870	2011-05-30	2011	May	i8	First lact, high production	1
farm2	25870	2011-02-21	2011	February	i11	4 and > lact, low production	1
farm2	25870	2011-05-02	2011	May	i8	First lact, high production	1
farm2	25871	2015-03-02	2015	March	i1	Hachas bibis	0
farm2	25871	2015-01-19	2015	January	i1	Hachas bibis	0
farm2	25871	2015-03-16	2015	March	i1	Hachas bibis	0
farm2	25871	2015-02-02	2015	February	i1	Hachas bibis	0
farm2	25871	2015-01-05	2015	January	i1	Hachas bibis	0
farm2	25871	2015-02-16	2015	February	i1	Hachas bibis	0
farm2	25871	2015-05-26	2015	May	i2	calves in running pens	0
farm2	25871	2015-04-13	2015	April	i2	Stars	0
farm2	25871	2015-05-05	2015	May	i2	calves in running pens	0
farm2	25871	2014-12-08	2014	December	i1	Hachas bibis	0
farm2	25872	2011-05-30	2011	May	i5	springers	0
farm2	25872	2011-03-21	2011	March	i4	Delano dairy	0
farm2	25872	2011-05-02	2011	May	i5	springers	0
farm2	25872	2011-02-21	2011	February	i4	Delano dairy	0
farm2	25872	2011-06-27	2011	June	i5	Close up heifers	0
farm2	25873	2014-12-08	2014	December	i1	Hachas bibis	0
farm2	25874	2011-06-27	2011	June	i8	First lact, high production	1
farm2	25874	2011-05-30	2011	May	i8	First lact, high production	1
farm2	25874	2011-02-21	2011	February	i5	springers	0
farm2	25874	2011-05-02	2011	May	i8	First lact, high production	1
farm2	25874	2011-03-21	2011	March	i5	Close up heifers	0
farm2	25874	2011-01-10	2011	January	i3	Breeding	0
farm2	25875	2014-12-08	2014	December	i1	Hachas bibis	0
farm2	25876	2011-02-21	2011	February	i5	Close up heifers	0
farm2	25876	2011-01-10	2011	January	i3	Breeding	0
farm2	25877	2014-12-08	2014	December	i1	Hachas bibis	0
farm2	25878	2011-01-10	2011	January	i5	springers	0
farm2	25879	2015-02-02	2015	February	i1	Hachas bibis	0
farm2	25879	2015-05-26	2015	May	i2	calves in running pens	0
farm2	25879	2015-04-13	2015	April	i1	Hachas bibis	0
farm2	25879	2015-03-16	2015	March	i1	Hachas bibis	0
farm2	25879	2015-03-02	2015	March	i1	Hachas bibis	0
farm2	25879	2015-01-19	2015	January	i1	Hachas bibis	0
farm2	25879	2015-01-05	2015	January	i1	Hachas bibis	0
farm2	25879	2015-05-05	2015	May	i2	Stares	0
farm2	25879	2015-02-16	2015	February	i1	Hachas bibis	0
farm2	25879	2014-12-08	2014	December	i1	Hachas bibis	0
farm2	25880	2011-05-02	2011	May	i11	4 and > lact, low production	1
farm2	25880	2011-02-21	2011	February	i4	Delano dairy	0
farm2	25880	2011-01-10	2011	January	i4	Delano dairy	0
farm2	25880	2011-03-21	2011	March	i5	springers	0
farm2	25881	2015-05-05	2015	May	i2	Stares	0
farm2	25881	2015-03-16	2015	March	i1	Hachas bibis	0
farm2	25881	2015-02-02	2015	February	i1	Hachas bibis	0
farm2	25881	2015-04-13	2015	April	i1	Hachas bibis	0
farm2	25881	2015-01-05	2015	January	i1	Hachas bibis	0
farm2	25881	2015-02-16	2015	February	i1	Hachas bibis	0
farm2	25881	2015-05-26	2015	May	i2	calves in running pens	0
farm2	25881	2015-01-19	2015	January	i1	Hachas bibis	0
farm2	25881	2015-03-02	2015	March	i1	Hachas bibis	0
farm2	25881	2014-12-08	2014	December	i1	Hachas bibis	0
farm2	25882	2011-02-21	2011	February	i4	Delano dairy	0
farm2	25882	2011-01-10	2011	January	i4	Delano dairy	0
farm2	25882	2011-05-02	2011	May	i11	4 and > lact, low production	1
farm2	25882	2011-03-21	2011	March	i5	springers	0
farm2	25882	2011-06-27	2011	June	i8	First lact, high production	1
farm2	25883	2015-05-26	2015	May	i2	calves in running pens	0
farm2	25883	2015-03-16	2015	March	i1	Hachas bibis	0
farm2	25883	2015-04-13	2015	April	i1	Hachas bibis	0
farm2	25883	2015-03-02	2015	March	i1	Hachas bibis	0
farm2	25883	2015-01-05	2015	January	i1	Hachas bibis	0
farm2	25883	2015-02-02	2015	February	i1	Hachas bibis	0
farm2	25883	2015-01-19	2015	January	i1	Hachas bibis	0
farm2	25883	2015-05-05	2015	May	i2	Stares	0
farm2	25883	2014-12-08	2014	December	i1	Hachas bibis	0
farm2	25883	2015-02-16	2015	February	i1	Hachas bibis	0
farm2	25884	2011-02-21	2011	February	i7	Fresh < 5 day, milk used to feed calves	1
farm2	25884	2011-01-10	2011	January	i5	springers	0
farm2	25885	2014-12-08	2014	December	i1	Hachas bibis	0
farm2	25886	2011-02-21	2011	February	i11	4 and > lact, low production	1
farm2	25886	2011-01-10	2011	January	i5	springers	0
farm2	25887	2014-12-08	2014	December	i1	Hachas bibis	0
farm2	25888	2011-02-21	2011	February	i5	Close ups	0
farm2	25888	2011-01-10	2011	January	i3	Breeding	0
farm2	25889	2014-12-08	2014	December	i1	Hachas bibis	0
farm2	25890	2011-03-21	2011	March	i5	springers	0
farm2	25890	2011-05-30	2011	May	i8	First lact, high production	1
farm2	25890	2011-02-21	2011	February	i4	Delano dairy	0
farm2	25890	2011-06-27	2011	June	i8	First lact, high production	1
farm2	25890	2011-05-02	2011	May	i11	4 and > lact, low production	1
farm2	25890	2011-01-10	2011	January	i4	Delano dairy	0
farm2	25891	2014-12-08	2014	December	i1	Hachas bibis	0
farm2	25892	2011-05-30	2011	May	i8	First lact, high production	1
farm2	25892	2011-01-10	2011	January	i3	Breeding	0
farm2	25892	2011-06-27	2011	June	i8	First lact, high production	1
farm2	25892	2011-02-21	2011	February	i5	Close up heifers	0
farm2	25892	2011-03-21	2011	March	i8	First lact, high production	1
farm2	25892	2011-05-02	2011	May	i8	First lact, high production	1
farm2	25893	2015-02-02	2015	February	i1	Hachas bibis	0
farm2	25893	2015-03-16	2015	March	i1	Hachas bibis	0
farm2	25893	2015-01-19	2015	January	i1	Hachas bibis	0
farm2	25893	2015-04-13	2015	April	i1	Hachas bibis	0
farm2	25893	2015-02-16	2015	February	i1	Hachas bibis	0
farm2	25893	2015-05-05	2015	May	i2	Stares	0
farm2	25893	2015-03-02	2015	March	i1	Hachas bibis	0
farm2	25893	2015-05-26	2015	May	i2	calves in running pens	0
farm2	25893	2014-12-08	2014	December	i1	Hachas bibis	0
farm2	25893	2015-01-05	2015	January	i1	Hachas bibis	0
farm2	25894	2015-03-02	2015	March	i1	Hachas bibis	0
farm2	25894	2015-01-05	2015	January	i1	Hachas bibis	0
farm2	25894	2015-02-16	2015	February	i1	Hachas bibis	0
farm2	25894	2015-05-05	2015	May	i2	Stares	0
farm2	25894	2015-02-02	2015	February	i1	Hachas bibis	0
farm2	25894	2015-01-19	2015	January	i1	Hachas bibis	0
farm2	25894	2015-05-26	2015	May	i2	calves in running pens	0
farm2	25894	2014-12-08	2014	December	i1	Hachas bibis	0
farm2	25894	2015-04-13	2015	April	i1	Hachas bibis	0
farm2	25894	2015-03-16	2015	March	i1	Hachas bibis	0
farm2	25895	2011-05-30	2011	May	i8	First lact, high production	1
farm2	25895	2011-03-21	2011	March	i8	First lact, high production	1
farm2	25895	2011-05-02	2011	May	i8	First lact, high production	1
farm2	25895	2011-06-27	2011	June	i8	First lact, high production	1
farm2	25895	2011-02-21	2011	February	i5	Close ups	0
farm2	25895	2011-01-10	2011	January	i5	springers	0
farm2	25896	2011-05-30	2011	May	i8	First lact, high production	1
farm2	25896	2011-03-21	2011	March	i8	First lact, high production	1
farm2	25896	2011-01-10	2011	January	i3	Breeding	0
farm2	25896	2011-02-21	2011	February	i5	Close up heifers	0
farm2	25896	2011-06-27	2011	June	i8	First lact, high production	1
farm2	25896	2011-05-02	2011	May	i8	First lact, high production	1
farm2	25897	2015-01-19	2015	January	i1	Hachas bibis	0
farm2	25897	2015-02-02	2015	February	i1	Hachas bibis	0
farm2	25897	2015-02-16	2015	February	i1	Hachas bibis	0
farm2	25897	2015-04-13	2015	April	i1	Hachas bibis	0
farm2	25897	2015-01-05	2015	January	i1	Hachas bibis	0
farm2	25897	2015-03-16	2015	March	i1	Hachas bibis	0
farm2	25897	2015-05-26	2015	May	i2	calves in running pens	0
farm2	25897	2015-03-02	2015	March	i1	Hachas bibis	0
farm2	25897	2015-05-05	2015	May	i2	Stares	0
farm2	25898	2011-03-21	2011	March	i8	First lact, high production	1
farm2	25898	2011-05-30	2011	May	i8	First lact, high production	1
farm2	25898	2011-01-10	2011	January	i3	Breeding	0
farm2	25898	2011-02-21	2011	February	i5	springers	0
farm2	25898	2011-06-27	2011	June	i8	First lact, high production	1
farm2	25898	2011-05-02	2011	May	i8	First lact, high production	1
farm2	25899	2015-02-16	2015	February	i1	Hachas bibis	0
farm2	25899	2015-01-05	2015	January	i1	Hachas bibis	0
farm2	25899	2015-01-19	2015	January	i1	Hachas bibis	0
farm2	25899	2015-03-16	2015	March	i1	Hachas bibis	0
farm2	25899	2015-03-02	2015	March	i1	Hachas bibis	0
farm2	25899	2015-02-02	2015	February	i1	Hachas bibis	0
farm2	25900	2011-03-21	2011	March	i8	First lact, high production	1
farm2	25900	2011-01-10	2011	January	i3	Breeding	0
farm2	25900	2011-02-21	2011	February	i5	springers	0
farm2	25901	2015-02-02	2015	February	i1	Hachas bibis	0
farm2	25901	2015-01-05	2015	January	i1	Hachas bibis	0
farm2	25901	2015-02-16	2015	February	i1	Hachas bibis	0
farm2	25901	2015-03-02	2015	March	i1	Hachas bibis	0
farm2	25901	2015-01-19	2015	January	i1	Hachas bibis	0
farm2	25902	2015-03-02	2015	March	i1	Hachas bibis	0
farm2	25902	2015-04-13	2015	April	i1	Hachas bibis	0
farm2	25902	2015-02-02	2015	February	i1	Hachas bibis	0
farm2	25902	2015-02-16	2015	February	i1	Hachas bibis	0
farm2	25902	2015-03-16	2015	March	i1	Hachas bibis	0
farm2	25902	2015-05-05	2015	May	i2	Stares	0
farm2	25902	2015-01-19	2015	January	i1	Hachas bibis	0
farm2	25902	2015-01-05	2015	January	i1	Hachas bibis	0
farm2	25902	2015-05-26	2015	May	i2	calves in running pens	0
farm2	25903	2011-02-21	2011	February	i5	Close up heifers	0
farm2	25903	2011-01-10	2011	January	i5	springers	0
farm2	25904	2015-02-16	2015	February	i1	Hachas bibis	0
farm2	25904	2015-03-16	2015	March	i1	Hachas bibis	0
farm2	25904	2015-02-02	2015	February	i1	Hachas bibis	0
farm2	25904	2015-03-02	2015	March	i1	Hachas bibis	0
farm2	25904	2015-01-05	2015	January	i1	Hachas bibis	0
farm2	25904	2015-01-19	2015	January	i1	Hachas bibis	0
farm2	25905	2015-03-02	2015	March	i1	Hachas bibis	0
farm2	25905	2015-02-02	2015	February	i1	Hachas bibis	0
farm2	25905	2015-01-19	2015	January	i1	Hachas bibis	0
farm2	25905	2015-03-16	2015	March	i1	Hachas bibis	0
farm2	25905	2015-01-05	2015	January	i1	Hachas bibis	0
farm2	25905	2015-02-16	2015	February	i1	Hachas bibis	0
farm2	25906	2011-01-10	2011	January	i3	Breeding	0
farm2	25906	2011-02-21	2011	February	i5	springers	0
farm2	25906	2011-03-21	2011	March	i11	4 and > lact, low production	1
farm2	25907	2015-02-02	2015	February	i1	Hachas bibis	0
farm2	25907	2015-01-19	2015	January	i1	Hachas bibis	0
farm2	25907	2015-03-02	2015	March	i1	Hachas bibis	0
farm2	25907	2015-01-05	2015	January	i1	Hachas bibis	0
farm2	25907	2015-02-16	2015	February	i1	Hachas bibis	0
farm2	25907	2015-03-16	2015	March	i1	Hachas bibis	0
farm2	25908	2011-02-21	2011	February	i11	4 and > lact, low production	1
farm2	25908	2011-01-10	2011	January	i5	springers	0
farm2	25909	2015-03-02	2015	March	i1	Hachas bibis	0
farm2	25909	2015-04-13	2015	April	i1	Hachas bibis	0
farm2	25909	2015-02-16	2015	February	i1	Hachas bibis	0
farm2	25909	2015-01-05	2015	January	i1	Hachas bibis	0
farm2	25909	2015-05-26	2015	May	i2	calves in running pens	0
farm2	25909	2015-03-16	2015	March	i1	Hachas bibis	0
farm2	25909	2015-05-05	2015	May	i2	Stars	0
farm2	25909	2015-02-02	2015	February	i1	Hachas bibis	0
farm2	25909	2015-01-19	2015	January	i1	Hachas bibis	0
farm2	25910	2011-06-27	2011	June	i8	First lact, high production	1
farm2	25910	2011-05-30	2011	May	i8	First lact, high production	1
farm2	25910	2011-05-02	2011	May	i8	First lact, high production	1
farm2	25910	2011-01-10	2011	January	i3	Breeding	0
farm2	25910	2011-02-21	2011	February	i5	Close up heifers	0
farm2	25910	2011-03-21	2011	March	i8	First lact, high production	1
farm2	25911	2015-05-26	2015	May	i2	calves in running pens	0
farm2	25911	2015-01-19	2015	January	i1	Hachas bibis	0
farm2	25911	2015-02-16	2015	February	i1	Hachas bibis	0
farm2	25911	2015-03-02	2015	March	i1	Hachas bibis	0
farm2	25911	2015-03-16	2015	March	i1	Hachas bibis	0
farm2	25911	2015-05-05	2015	May	i2	Stars	0
farm2	25911	2015-04-13	2015	April	i1	Hachas bibis	0
farm2	25911	2015-01-05	2015	January	i1	Hachas bibis	0
farm2	25911	2015-02-02	2015	February	i1	Hachas bibis	0
farm2	25912	2011-02-21	2011	February	i5	springers	0
farm2	25912	2011-03-21	2011	March	i7	Fresh < 5 day, milk used to feed calves	1
farm2	25912	2011-01-10	2011	January	i4	Delano dairy	0
farm2	25913	2015-03-16	2015	March	i1	Hachas bibis	0
farm2	25913	2015-03-02	2015	March	i1	Hachas bibis	0
farm2	25913	2015-05-26	2015	May	i2	calves in running pens	0
farm2	25913	2015-04-13	2015	April	i1	Hachas bibis	0
farm2	25913	2015-05-05	2015	May	i2	Stars	0
farm2	25913	2015-02-02	2015	February	i1	Hachas bibis	0
farm2	25913	2015-02-16	2015	February	i1	Hachas bibis	0
farm2	25913	2015-01-19	2015	January	i1	Hachas bibis	0
farm2	25913	2015-01-05	2015	January	i1	Hachas bibis	0
farm2	25914	2011-06-27	2011	June	i8	First lact, high production	1
farm2	25914	2011-02-21	2011	February	i5	springers	0
farm2	25914	2011-05-30	2011	May	i8	First lact, high production	1
farm2	25914	2011-03-21	2011	March	i7	Fresh < 5 day, milk used to feed calves	1
farm2	25914	2011-01-10	2011	January	i4	Delano dairy	0
farm2	25915	2015-02-16	2015	February	i1	Hachas bibis	0
farm2	25915	2015-02-02	2015	February	i1	Hachas bibis	0
farm2	25915	2015-01-05	2015	January	i1	Hachas bibis	0
farm2	25915	2015-03-02	2015	March	i1	Hachas bibis	0
farm2	25915	2015-01-19	2015	January	i1	Hachas bibis	0
farm2	25916	2011-02-21	2011	February	i5	springers	0
farm2	25916	2011-03-21	2011	March	i8	First lact, high production	1
farm2	25916	2011-06-27	2011	June	i8	First lact, high production	1
farm2	25916	2011-05-30	2011	May	i8	First lact, high production	1
farm2	25916	2011-01-10	2011	January	i4	Delano dairy	0
farm2	25916	2011-05-02	2011	May	i8	First lact, high production	1
farm2	25917	2015-01-19	2015	January	i1	Hachas bibis	0
farm2	25917	2015-02-02	2015	February	i1	Hachas bibis	0
farm2	25917	2015-01-05	2015	January	i1	Hachas bibis	0
farm2	25917	2015-03-02	2015	March	i1	Hachas bibis	0
farm2	25917	2015-02-16	2015	February	i1	Hachas bibis	0
farm2	25918	2011-05-30	2011	May	i8	First lact, high production	1
farm2	25918	2011-03-21	2011	March	i8	First lact, high production	1
[truncated: 545,748+ more rows]

## Sheet: Farm 3
dairy	uniqueid	record_date	year	month	modelstate	pentype	lact
[truncated: 94,376 more rows]

[truncated: 1 more sheets: Farm 4]
